# Supplementary material for: Robust proteome profiling of cysteine-reactive fragments using label-free chemoproteomics
Source: Nat Commun. 2025 Jan 2;16:73. doi: 10.1038/s41467-024-55057-5 (PMC11697256; doi:10.1038/s41467-024-55057-5)
Supplement: Supplementary file 3 — Supplementary Data 1 [file 41467_2024_55057_MOESM3_ESM.xlsx]

## Sheet: Sheet1
gene	uniprot_id	peptide_ptm_location	modified_peptide_sequence	cell_line	compound_number	compound_concentration_uM	compound_treatment_time_h	log2_meanCR	neglog_pvalue
ACAT1	P24752	(C126)	VC[DTB]ASGMK	HEK293T	PP232	50	1	4.1723	3.74017
ALDH6A1	Q02252	(C317)	C[DTB]MALSTAVLVGEAK	HEK293T	PP232	50	1	2.54024	4.11816
ATP6V1A	P38606	(C138)	WDFTPC[DTB]K	HEK293T	PP232	50	1	1.31575	4.1158
DUS1L	Q6P1R4	(C146)	LSVPVTC[DTB]K	HEK293T	PP232	50	1	1.51964	2.2534
DUS1L	Q6P1R4	(C169)	AGC[DTB]QLLTVHGR	HEK293T	PP232	50	1	1.86796	3.77364
DUS1L	Q6P1R4	(C265)	EHPC[DTB]PLSYVR	HEK293T	PP232	50	1	2.10175	1.59279
DYNLL2	Q96FJ2	(C56)	YNPTWHC[DTB]IVGR	HEK293T	PP232	50	1	1.00744	1.79731
KBTBD6	Q86V97	(C456)	LKEVEC[DTB]YNVK	HEK293T	PP232	50	1	1.1374	1.79401
KIF2C	Q99661	(C473)	SHAC[DTB]FQIILR	HEK293T	PP232	50	1	1.0191	1.67343
NEK9	Q8TD19	(C623)	LLTFGC[DTB]NK	HEK293T	PP232	50	1	1.10813	3.50487
NR2C2AP	Q86WQ0	(C7)	[Acetyl (Protein N-term)]THSLVC[DTB]PETVSR	HEK293T	PP232	50	1	1.30935	3.4918
VIRMA	Q69YN4	(C557)	C[DTB]HFYEVLSEIKR	HEK293T	PP232	50	1	1.45131	1.46523
ZNF3	P17036	(C267)	TFSC[DTB]SSALILHR	HEK293T	PP232	50	1	1.08321	1.35023
ACAT1	P24752	(C126)	VC[DTB]ASGMK	HEK293T	PP128	50	1	1.94737	2.7928
ALDH6A1	Q02252	(C317)	C[DTB]MALSTAVLVGEAK	HEK293T	PP128	50	1	1.838	5.02455
ANLN	Q9NQW6	(C437)	QKELAC[DTB]LR	HEK293T	PP128	50	1	1.0929	2.67671
ATP6V1A	P38606	(C138)	WDFTPC[DTB]K	HEK293T	PP128	50	1	1.00491	5.82559
EML4	Q9HC35	(C820)	VHLFQYPC[DTB]SK	HEK293T	PP128	50	1	1.05358	1.52461
POLE2	P56282	(C403)	VPFSVFTTNPC[DTB]R	HEK293T	PP128	50	1	1.7622	1.35499
ACAT1	P24752	(C126)	VC[DTB]ASGMK	HEK293T	PP209	50	1	1.63816	3.21919
ALDH6A1	Q02252	(C317)	C[DTB]MALSTAVLVGEAK	HEK293T	PP209	50	1	1.68465	3.45381
ACAT1	P24752	(C126)	VC[DTB]ASGMK	HEK293T	PP221	50	1	2.28077	2.9706
ALDH6A1	Q02252	(C317)	C[DTB]MALSTAVLVGEAK	HEK293T	PP221	50	1	1.90776	4.30516
ATP6V1A	P38606	(C138)	WDFTPC[DTB]K	HEK293T	PP221	50	1	1.04348	3.13781
DUS1L	Q6P1R4	(C146)	LSVPVTC[DTB]K	HEK293T	PP221	50	1	1.04273	1.92126
DUS1L	Q6P1R4	(C169)	AGC[DTB]QLLTVHGR	HEK293T	PP221	50	1	1.24376	2.67261
PIAS4	Q8N2W9	(C326)	VSLIC[DTB]PLVK	HEK293T	PP221	50	1	1.76565	2.33905
HMGCS1	Q01581	(C12)	PGSLPLNAEAC[DTB]WPK	HEK293T	PP163	50	1	1.11759	1.95467
NR2C2AP	Q86WQ0	(C7)	[Acetyl (Protein N-term)]THSLVC[DTB]PETVSR	HEK293T	PP191	50	1	1.4517	3.28423
FAM136A	Q96C01	(C114)	C[DTB]VDDHMHLIPTMTK	HEK293T	PP121	50	1	1.18848	2.02555
KBTBD6	Q86V97	(C456)	LKEVEC[DTB]YNVK	HEK293T	PP121	50	1	1.08699	1.484
AP3M1	Q9Y2T2	(C236)	LLDDVSFHPC[DTB]IR	HEK293T	PP207	50	1	1.02011	2.26104
C3orf33	Q6P1S2	(C275)	DNMNNC[DTB]SLILK	HEK293T	PP207	50	1	1.74249	1.79748
CCDC51	Q96ER9	(C331)	TC[DTB]SQMAGVVQLVK	HEK293T	PP207	50	1	1.57339	9.48085
DHRS11	Q6UWP2	(C55)	TVGNIEELAAEC[DTB]K	HEK293T	PP207	50	1	1.29003	1.32814
DIP2A	Q14689	(C6)	GC[DTB]PLEAAPLPAEVR	HEK293T	PP207	50	1	1.33437	1.66702
DPYSL5	Q9BPU6	(C181)	DSELYQVLHAC[DTB]K	HEK293T	PP207	50	1	1.47581	5.75196
EXOSC5	Q9NQT4	(C26)	GPGC[DTB]SLR	HEK293T	PP207	50	1	1.00142	4.50108
MACF1	Q9UPN3	(C4825)	NC[DTB]PISAK	HEK293T	PP207	50	1	1.03066	4.31702
OSBPL11	Q9BXB4	(C591)	VSVNC[DTB]AK	HEK293T	PP207	50	1	1.00585	3.58466
PDCD11	Q14690	(C1154)	QYQAGQTVTC[DTB]FLK	HEK293T	PP207	50	1	1.13316	8.40196
PLEKHF1	Q96S99	(C129)	QEWISHIEEC[DTB]VR	HEK293T	PP207	50	1	1.31698	1.64369
THUMPD1	Q9NXG2	(C222)	ELAGIVC[DTB]TLNSENK	HEK293T	PP207	50	1	1.31141	3.58803
TMEM192	Q8IY95	(C266)	LLALTSSDLGC[DTB]QPSR	HEK293T	PP207	50	1	1.22064	1.61435
VPS51	Q9UID3	(C81)	EC[DTB]PLAQLMDSETDMVR	HEK293T	PP207	50	1	1.26502	1.4784
ZNF354A	O60765	(C505)	C[DTB]NSSLSNHQR	HEK293T	PP207	50	1	1.45392	2.16667
ATP6V1A	P38606	(C138)	WDFTPC[DTB]K	HEK293T	PP183	50	1	1.07028	2.86948
VCP	P55072	(C522)	GVLFYGPPGC[DTB]GK	HEK293T	PP183	50	1	2.11442	4.22986
TPMT	P51580	(C70)	VFFPLC[DTB]GK	HEK293T	PP222	50	1	1.85537	7.4557
ACAT1	P24752	(C126)	VC[DTB]ASGMK	HEK293T	PP129	50	1	3.21478	3.43405
ARHGAP29	Q52LW3	(C691)	IC[DTB]ASEIENR	HEK293T	PP129	50	1	1.04562	2.00473
DPH6	Q7L8W6	(C130)	IRVENVC[DTB]K	HEK293T	PP129	50	1	1.27529	1.33361
HEATR6	Q6AI08	(C476)	AC[DTB]ALQVLSAILEGSK	HEK293T	PP129	50	1	1.16792	1.97059
NEK9	Q8TD19	(C623)	LLTFGC[DTB]NK	HEK293T	PP129	50	1	1.1808	2.48647
NFATC3	Q12968	(C90)	NYEGTC[DTB]EIPESK	HEK293T	PP129	50	1	1.10308	1.90998
NIT1	Q86X76	(C203)	IGLAVC[DTB]YDMR	HEK293T	PP129	50	1	1.80913	2.75353
NIT2	Q9NQR4	(C153)	VGLGIC[DTB]YDMR	HEK293T	PP129	50	1	1.76144	3.25822
NT5DC1	Q5TFE4	(C119)	HFLSDTGMAC[DTB]R	HEK293T	PP129	50	1	2.20834	5.81349
PWWP2B	Q6NUJ5	(C307)	DRPSC[DTB]APSASIPK	HEK293T	PP129	50	1	1.08982	1.49465
RPUSD2	Q8IZ73	(C246)	LLAENEDVVVVDKPSSIPVHPC[DTB]GR	HEK293T	PP129	50	1	1.20674	3.25278
ACAT1	P24752	(C126)	VC[DTB]ASGMK	HEK293T	PP159	50	1	4.29851	4.31525
ALAD	P13716	(C223)	C[DTB]YQLPPGAR	HEK293T	PP159	50	1	1.02379	3.63974
ALDH6A1	Q02252	(C317)	C[DTB]MALSTAVLVGEAK	HEK293T	PP159	50	1	2.33015	4.53775
BLOC1S3	Q6QNY0	(C168)	GDLC[DTB]ALAER	HEK293T	PP159	50	1	1.70945	2.82585
NEK9	Q8TD19	(C375)	QVC[DTB]AGNTHFAVVTVEK	HEK293T	PP159	50	1	1.35714	3.27136
NEK9	Q8TD19	(C556)	VLAC[DTB]GLNEFNK	HEK293T	PP159	50	1	1.34502	5.85743
NEK9	Q8TD19	(C626)	C[DTB]GQLGVGNYK	HEK293T	PP159	50	1	1.01425	3.66518
NIT2	Q9NQR4	(C153)	VGLGIC[DTB]YDMR	HEK293T	PP159	50	1	1.31613	2.63406
NUP54	Q7Z3B4	(C180)	AVGYSC[DTB]MPSNK	HEK293T	PP159	50	1	1.3245	2.63731
TASOR	Q9UK61	(C149)	AC[DTB]LVHNELLEK	HEK293T	PP159	50	1	1.01751	3.23383
ALDH6A1	Q02252	(C317)	C[DTB]MALSTAVLVGEAK	HEK293T	PP170	50	1	2.16774	4.38092
CPSF3	Q9UKF6	(C358)	NGVIIAGYC[DTB]VEGTLAK	HEK293T	PP170	50	1	1.03195	1.83981
PIAS4	Q8N2W9	(C326)	VSLIC[DTB]PLVK	HEK293T	PP170	50	1	1.08575	4.06346
SEC13	P55735	(C234)	DVAWAPSIGLPTSTIASC[DTB]SQDGR	HEK293T	PP170	50	1	1.0237	2.79024
SMARCC1	Q92922	(C657)	TQDEC[DTB]ILHFLR	HEK293T	PP170	50	1	1.33515	1.43035
VCP	P55072	(C522)	GVLFYGPPGC[DTB]GK	HEK293T	PP170	50	1	1.27989	3.11863
ALDH6A1	Q02252	(C317)	C[DTB]MALSTAVLVGEAK	HEK293T	PP180	50	1	2.29431	4.73129
PIAS4	Q8N2W9	(C326)	VSLIC[DTB]PLVK	HEK293T	PP180	50	1	1.67811	4.19785
ALDH6A1	Q02252	(C317)	C[DTB]MALSTAVLVGEAK	HEK293T	PP219	50	1	1.66611	4.46096
ATP6V1A	P38606	(C138)	WDFTPC[DTB]K	HEK293T	PP219	50	1	1.16738	5.4733
SMG9	Q9H0W8	(C380)	REDFC[DTB]PR	HEK293T	PP219	50	1	1.38628	1.40042
PALD1	Q9ULE6	(C617)	AC[DTB]PGLTYHR	HEK293T	PP199	50	1	1.24122	6.16778
TTC37	Q6PGP7	(C675)	GLGEC[DTB]HLMMAK	HEK293T	PP199	50	1	1.14783	2.83848
ACAT1	P24752	(C126)	VC[DTB]ASGMK	HEK293T	PP224	50	1	2.997	4.14945
ALDH6A1	Q02252	(C317)	C[DTB]MALSTAVLVGEAK	HEK293T	PP224	50	1	1.43117	3.09319
DDX55	Q8NHQ9	(C389)	C[DTB]PLQEMKPQR	HEK293T	PP224	50	1	1.55872	2.54881
KBTBD6	Q86V97	(C456)	LKEVEC[DTB]YNVK	HEK293T	PP224	50	1	1.0774	2.42743
ZNF627	Q7L945	(C225)	SHTGEKPYEC[DTB]K	HEK293T	PP224	50	1	1.04761	1.41385
ACAT1	P24752	(C126)	VC[DTB]ASGMK	HEK293T	PP200	50	1	3.91291	3.35184
ALDH6A1	Q02252	(C317)	C[DTB]MALSTAVLVGEAK	HEK293T	PP200	50	1	2.104	3.64269
NUP188	Q5SRE5	(C1283)	DGVC[DTB]VLGLHLAK	HEK293T	PP200	50	1	1.04693	1.8677
PALS1	Q8N3R9	(C490)	KRPIILIGPQNC[DTB]GQNELR	HEK293T	PP200	50	1	1.37028	1.54562
SNRNP200	O75643	(C1127)	MWQSMC[DTB]PLR	HEK293T	PP200	50	1	1.01665	4.42061
SNW1	Q13573	(C250)	IPPC[DTB]ISNWK	HEK293T	PP200	50	1	1.2527	2.88261
TASOR	Q9UK61	(C149)	AC[DTB]LVHNELLEK	HEK293T	PP200	50	1	1.82107	1.91202
ZNF3	P17036	(C267)	TFSC[DTB]SSALILHR	HEK293T	PP200	50	1	1.45518	2.04946
ACAT1	P24752	(C126)	VC[DTB]ASGMK	HEK293T	PP173	50	1	1.4242	8.44986
ALDH6A1	Q02252	(C317)	C[DTB]MALSTAVLVGEAK	HEK293T	PP173	50	1	2.71238	4.64587
ATP6V1A	P38606	(C138)	WDFTPC[DTB]K	HEK293T	PP173	50	1	1.23976	5.96479
PIAS4	Q8N2W9	(C326)	VSLIC[DTB]PLVK	HEK293T	PP173	50	1	1.31153	14.2187
RHOT1	Q8IXI2	(C559)	MPPPQAFTC[DTB]NTADAPSK	HEK293T	PP173	50	1	1.11119	2.18084
YES1	P07947	(C248)	HYTEHADGLC[DTB]HK	HEK293T	PP173	50	1	1.00061	1.34268
BRCA2	P51587	(C2473)	C[DTB]EEEPLDLITSLQNAR	HEK293T	PP216	50	1	1.16775	2.66487
PALS1	Q8N3R9	(C490)	KRPIILIGPQNC[DTB]GQNELR	HEK293T	PP216	50	1	1.03639	1.88049
SASH1	O94885	(C1120)	C[DTB]GIPEALVQR	HEK293T	PP216	50	1	1.1017	3.67042
ACAT1	P24752	(C126)	VC[DTB]ASGMK	HEK293T	PP131	50	1	1.27747	2.91062
ARAP1	Q96P48	(C900)	AVFPEGPC[DTB]EEPLQLR	HEK293T	PP131	50	1	1.34778	1.53453
TIGAR	Q9NQ88	(C114)	EEC[DTB]PVFTPPGGETLDQVK	HEK293T	PP131	50	1	1.14682	1.37236
ALDOA	P04075	(C178)	YASIC[DTB]QQNGIVPIVEPEILPDGDHDLKR	HEK293T	PP130	50	1	1.0811	2.54194
DDX54	Q8TDD1	(C73)	KLGPGRPLPTFPTSEC[DTB]TSDVEPDTR	HEK293T	PP130	50	1	1.69041	8.69218
GAMT	Q14353	(C91)	VQEAPIDEHWIIEC[DTB]NDGVFQR	HEK293T	PP130	50	1	1.04297	2.06881
NCOA1	Q15788	(C197)	NSHTFNC[DTB]R	HEK293T	PP130	50	1	1.02708	2.48423
RECQL5	O94762	(C246)	ELISDPYGNLKDFC[DTB]LK	HEK293T	PP130	50	1	1.03204	1.86464
SIRT7	Q9NRC8	(C169)	LVQHVVSQNC[DTB]DGLHLR	HEK293T	PP130	50	1	1.00504	3.00617
SPR	P35270	(C159)	TVVNISSLC[DTB]ALQPFK	HEK293T	PP130	50	1	1.16218	3.75166
ZNF503	Q96F45	(C120)	KSPLALLAQTC[DTB]SQIGKPDPSPSSK	HEK293T	PP130	50	1	1.13157	1.85066
APIP	Q96GX9	(C147)	C[DTB]TSGGYYR	HEK293T	PP215	50	1	1.09041	5.09891
FBXO11	Q86XK2	(C581)	TNSC[DTB]PIVR	HEK293T	PP215	50	1	1.16943	2.17518
AGPAT4	Q9NRZ5	(C175)	YFFLIHC[DTB]EGTR	HEK293T	PP143	50	1	1.03275	1.40168
ATP6V1A	P38606	(C138)	WDFTPC[DTB]K	HEK293T	PP143	50	1	1.26425	5.16041
DHX29	Q7Z478	(C1019)	VPLEELC[DTB]LHIMK	HEK293T	PP143	50	1	1.37643	1.62209
IFRD1	O00458	(C277)	LPSLLSC[DTB]DDVNMR	HEK293T	PP143	50	1	1.69473	1.69881
KHNYN	O15037	(C320)	EEIALGGGGFC[DTB]VHR	HEK293T	PP143	50	1	1.71702	1.33252
MAP4K3	Q8IVH8	(C720)	HIDFPIPC[DTB]PLR	HEK293T	PP143	50	1	1.42787	1.42115
NISCH	Q9Y2I1	(C185)	TDLGHILDFTC[DTB]R	HEK293T	PP143	50	1	1.08617	1.5456
PDCD11	Q14690	(C1218)	TLLC[DTB]LSLTGPHK	HEK293T	PP143	50	1	1.04912	1.52298
PJA1	Q8NG27	(C268)	NLASPNC[DTB]VKPK	HEK293T	PP143	50	1	1.24799	2.11046
PTDSS1	P48651	(C4)	[Acetyl (Protein N-term)]ASC[DTB]VGSR	HEK293T	PP143	50	1	1.24969	1.81644
RACGAP1	Q9H0H5	(C419)	VDDIHAIC[DTB]SLLK	HEK293T	PP143	50	1	1.07766	1.38148
RELCH	Q9P260	(C624)	LLVAESC[DTB]GALAPYLPK	HEK293T	PP143	50	1	1.21336	2.14205
RNF149	Q8NC42	(C295)	IC[DTB]IDPWLLDHR	HEK293T	PP143	50	1	1.2832	1.34824
RRAGC	Q9HB90	(C358)	GLIDYNFHC[DTB]FR	HEK293T	PP143	50	1	1.07748	1.32876
SPECC1L	Q69YQ0	(C450)	VILMESLC[DTB]QQSDK	HEK293T	PP143	50	1	1.07307	1.68437
TIGAR	Q9NQ88	(C114)	EEC[DTB]PVFTPPGGETLDQVK	HEK293T	PP143	50	1	1.03114	1.37244
NCOA1	Q15788	(C197)	NSHTFNC[DTB]R	HEK293T	PP214	50	1	1.16509	2.87859
ACAT1	P24752	(C126)	VC[DTB]ASGMK	HEK293T	PP175	50	1	2.15562	4.44124
ALDH6A1	Q02252	(C317)	C[DTB]MALSTAVLVGEAK	HEK293T	PP175	50	1	2.1455	8.79633
ATP6V1A	P38606	(C138)	WDFTPC[DTB]K	HEK293T	PP175	50	1	1.04859	10.8942
DUS2	Q9NX74	(C197)	KREERPQHPVSC[DTB]EVIK	HEK293T	PP175	50	1	1.52006	1.42356
PPP1R12B	O60237	(C718)	SLDEEPIC[DTB]HR	HEK293T	PP175	50	1	1.87714	5.72391
ACAT1	P24752	(C126)	VC[DTB]ASGMK	HEK293T	PP156	50	1	1.98304	3.59893
ATP6V1A	P38606	(C138)	WDFTPC[DTB]K	HEK293T	PP156	50	1	1.10164	5.26445
MKLN1	Q9UL63	(C82)	THVC[DTB]NLK	HEK293T	PP156	50	1	2.31595	3.12296
SUPT5H	O00267	(C626)	SFAFLHC[DTB]K	HEK293T	PP156	50	1	1.10169	3.00879
CARMIL1	Q5VZK9	(C450)	ALLLGLAC[DTB]NHNLK	HEK293T	PP169	50	1	1.34718	1.40633
CCDC51	Q96ER9	(C331)	TC[DTB]SQMAGVVQLVK	HEK293T	PP169	50	1	1.22867	2.53063
CDK4	P11802	(C135)	GLDFLHANC[DTB]IVHR	HEK293T	PP169	50	1	1.33418	2.40328
CTNND1	O60716	(C394)	SNAAAYLQHLC[DTB]YR	HEK293T	PP169	50	1	1.01624	1.87463
DNMBP	Q6XZF7	(C691)	SLDQTSPC[DTB]PLVLVR	HEK293T	PP169	50	1	1.10843	2.12961
DYNLL2	Q96FJ2	(C56)	YNPTWHC[DTB]IVGR	HEK293T	PP169	50	1	1.51463	2.20699
ELP1	O95163	(C836)	YC[DTB]LSILTSHVK	HEK293T	PP169	50	1	1.33252	1.7047
HEATR6	Q6AI08	(C476)	AC[DTB]ALQVLSAILEGSK	HEK293T	PP169	50	1	1.2668	1.36748
HSD17B10	Q99714	(C214)	VC[DTB]NFLASQVPFPSR	HEK293T	PP169	50	1	1.04191	5.89255
KIF2C	Q99661	(C473)	SHAC[DTB]FQIILR	HEK293T	PP169	50	1	1.44315	1.45111
METAP2	P50579	(C135)	GQEC[DTB]EYPPTQDGR	HEK293T	PP169	50	1	1.25104	1.47189
MRE11	P49959	(C75)	TLHTC[DTB]LELLR	HEK293T	PP169	50	1	1.38125	2.09682
NUP188	Q5SRE5	(C1283)	DGVC[DTB]VLGLHLAK	HEK293T	PP169	50	1	1.0345	3.23893
PAK1IP1	Q9NWT1	(C288)	VPPSLLC[DTB]EINTNAR	HEK293T	PP169	50	1	1.35391	1.91125
PALS1	Q8N3R9	(C490)	KRPIILIGPQNC[DTB]GQNELR	HEK293T	PP169	50	1	1.16483	1.50011
PDCD11	Q14690	(C1218)	TLLC[DTB]LSLTGPHK	HEK293T	PP169	50	1	1.21061	2.56677
PDLIM1	O00151	(C73)	GC[DTB]TDNLTLTVAR	HEK293T	PP169	50	1	1.23763	1.41652
PHAX	Q9H814	(C87)	C[DTB]FNPPPKPEPFQFGQSSQKPPVAGGK	HEK293T	PP169	50	1	1.10983	1.67221
PSMD9	O00233	(C59)	GIGMNEPLVDC[DTB]EGYPR	HEK293T	PP169	50	1	1.1874	4.38419
RRAGA	Q7L523	(C219)	ATFLVISHYQC[DTB]K	HEK293T	PP169	50	1	1.04824	1.98006
SEC14L1	Q92503	(C644)	FHSMPAC[DTB]AASSLPR	HEK293T	PP169	50	1	1.01165	1.35894
SPECC1	Q5M775	(C493)	LLNIQQQLTC[DTB]SLR	HEK293T	PP169	50	1	1.05033	4.13944
SRXN1	Q9BYN0	(C99)	GAQGGDYFYSFGGC[DTB]HR	HEK293T	PP169	50	1	1.20365	2.50391
TLN1	Q9Y490	(C956)	ASAGPQPLLVQSC[DTB]K	HEK293T	PP169	50	1	1.17676	1.50811
UBE2O	Q9C0C9	(C182)	LIGTNC[DTB]IIYPVNSK	HEK293T	PP169	50	1	1.16006	2.03936
WDR1	O75083	(C325)	SIQC[DTB]LTVHK	HEK293T	PP169	50	1	1.13763	1.57188
ZNF3	P17036	(C267)	TFSC[DTB]SSALILHR	HEK293T	PP169	50	1	1.3626	3.54548
GCLC	P48506	(C295)	GYVSDIDC[DTB]R	HEK293T	PP148	50	1	1.02956	4.79939
PPP1R12B	O60237	(C718)	SLDEEPIC[DTB]HR	HEK293T	PP148	50	1	1.42166	1.31458
ACAT1	P24752	(C126)	VC[DTB]ASGMK	HEK293T	PP1	50	1	3.11115	4.88386
GSTO1	P78417	(C32)	FC[DTB]PFAER	HEK293T	PP1	50	1	3.59158	6.06168
NIT1	Q86X76	(C203)	IGLAVC[DTB]YDMR	HEK293T	PP1	50	1	1.51705	5.73651
NIT2	Q9NQR4	(C153)	VGLGIC[DTB]YDMR	HEK293T	PP1	50	1	1.27196	4.16233
ACAT1	P24752	(C126)	VC[DTB]ASGMK	HEK293T	PP8	50	1	2.93296	3.46459
NIT1	Q86X76	(C203)	IGLAVC[DTB]YDMR	HEK293T	PP8	50	1	2.72149	1.63529
NIT2	Q9NQR4	(C153)	VGLGIC[DTB]YDMR	HEK293T	PP8	50	1	2.08176	4.75167
NT5DC1	Q5TFE4	(C119)	HFLSDTGMAC[DTB]R	HEK293T	PP8	50	1	1.72811	6.70092
POM121	Q96HA1	(C28)	GC[DTB]GGPAR	HEK293T	PP8	50	1	1.15753	1.5503
RAB2B	Q8WUD1	(C154)	TAC[DTB]NVEEAFINTAK	HEK293T	PP8	50	1	1.07647	3.80422
ATF2	P15336	(C79)	NC[DTB]EEVGLFNELASPFENEFK	HEK293T	PP19	50	1	1.03374	1.51119
DUS2	Q9NX74	(C197)	KREERPQHPVSC[DTB]EVIK	HEK293T	PP19	50	1	1.08416	2.98635
HEATR6	Q6AI08	(C476)	AC[DTB]ALQVLSAILEGSK	HEK293T	PP19	50	1	1.64531	1.57292
MED9	Q9NWA0	(C139)	SLC[DTB]MFEIPKE	HEK293T	PP19	50	1	1.10164	1.48254
SMARCC1	Q92922	(C657)	TQDEC[DTB]ILHFLR	HEK293T	PP17	50	1	1.00302	3.28348
ACAT1	P24752	(C126)	VC[DTB]ASGMK	HEK293T	PP23	50	1	3.90252	3.939
ACAT1	P24752	(C413)	QGEYGLASIC[DTB]NGGGGASAMLIQK	HEK293T	PP23	50	1	1.26604	5.4509
AFTPH	Q6ULP2	(C583)	DSC[DTB]SWAAFGDQQATESHHR	HEK293T	PP23	50	1	1.01802	1.44654
ALDH1B1	P30837	(C169)	TIPMDGQHFC[DTB]FTR	HEK293T	PP23	50	1	1.18319	1.69074
ATP5MF	P56134	(C7)	[Acetyl (Protein N-term)]ASVGEC[DTB]PAPVPVK	HEK293T	PP23	50	1	1.09768	2.36637
BAP18	Q8IXM2	(C66)	FGDDLNHISC[DTB]VIK	HEK293T	PP23	50	1	1.25995	2.99624
BAZ1A	Q9NRL2	(C586)	GGFDATDDAC[DTB]MELR	HEK293T	PP23	50	1	1.13971	1.5142
BAZ1B	Q9UIG0	(C120)	YAVGEEC[DTB]DFEVGK	HEK293T	PP23	50	1	1.17308	1.61948
BAZ1B	Q9UIG0	(C1435)	TEQC[DTB]LVALLHK	HEK293T	PP23	50	1	1.24907	1.87682
BCOR	Q6W2J9	(C1197)	VC[DTB]IELTGLHPK	HEK293T	PP23	50	1	1.16414	3.92929
C11orf68	Q9H3H3	(C263)	WHLC[DTB]PTLYESR	HEK293T	PP23	50	1	1.09924	2.41852
CCDC51	Q96ER9	(C331)	TC[DTB]SQMAGVVQLVK	HEK293T	PP23	50	1	1.03493	2.4722
CEBPZ	Q03701	(C411)	ASHLLETLLC[DTB]K	HEK293T	PP23	50	1	1.4312	1.87639
CENPF	P49454	(C1556)	GVEELESLC[DTB]EVYR	HEK293T	PP23	50	1	1.20536	4.76711
CFL2	Q9Y281	(C39)	AVLFC[DTB]LSDDKR	HEK293T	PP23	50	1	1.21615	3.44306
CTR9	Q6PD62	(C533)	EHPNYVDC[DTB]YLR	HEK293T	PP23	50	1	1.04723	1.77771
DDX42	Q86XP3	(C382)	ALQEGAEIVVC[DTB]TPGR	HEK293T	PP23	50	1	1.04813	1.35172
DICER1	Q9UPY3	(C1122)	SFISISNSSSAENDNYC[DTB]K	HEK293T	PP23	50	1	1.38327	2.24947
DNMBP	Q6XZF7	(C691)	SLDQTSPC[DTB]PLVLVR	HEK293T	PP23	50	1	1.30132	5.23512
EML4	Q9HC35	(C516)	AHDGSVFTLC[DTB]QMR	HEK293T	PP23	50	1	1.14059	1.95492
EML4	Q9HC35	(C820)	VHLFQYPC[DTB]SK	HEK293T	PP23	50	1	1.03191	2.98922
GAMT	Q14353	(C220)	TEVMALVPPADC[DTB]R	HEK293T	PP23	50	1	1.05563	4.54738
GCC2	Q8IWJ2	(C1412)	LC[DTB]SIQSENMMMK	HEK293T	PP23	50	1	1.09364	1.60584
GEMIN6	Q8WXD5	(C91)	LMHLFTSGDC[DTB]K	HEK293T	PP23	50	1	1.03086	1.46164
HADHA	P40939	(C747)	QFTPC[DTB]QLLADHANSPNKK	HEK293T	PP23	50	1	1.01547	2.65667
HEATR5B	Q9P2D3	(C810)	LQMLDHFAEC[DTB]VK	HEK293T	PP23	50	1	1.05607	1.92207
IFRD1	O00458	(C277)	LPSLLSC[DTB]DDVNMR	HEK293T	PP23	50	1	1.20001	2.05156
INTS1	Q8N201	(C1433)	SHFLAC[DTB]PLLR	HEK293T	PP23	50	1	1.09899	2.62416
KANSL1	Q7Z3B3	(C588)	LNLVSSSSDGTC[DTB]VAAR	HEK293T	PP23	50	1	1.34429	1.37127
MRPS31	Q92665	(C356)	HFMELVTC[DTB]GLSK	HEK293T	PP23	50	1	1.00244	1.85737
MYO1C	O00159	(C161)	LLQFYAETC[DTB]PAPER	HEK293T	PP23	50	1	1.00615	2.2793
NIT1	Q86X76	(C203)	IGLAVC[DTB]YDMR	HEK293T	PP23	50	1	2.24244	2.96143
NIT2	Q9NQR4	(C153)	VGLGIC[DTB]YDMR	HEK293T	PP23	50	1	1.99539	2.92522
NT5DC1	Q5TFE4	(C119)	HFLSDTGMAC[DTB]R	HEK293T	PP23	50	1	1.19189	3.67364
SMAD4	Q13485	(C363)	FC[DTB]LGQLSNVHR	HEK293T	PP23	50	1	1.4153	2.96907
THUMPD1	Q9NXG2	(C222)	ELAGIVC[DTB]TLNSENK	HEK293T	PP23	50	1	1.14861	2.46827
TMEM192	Q8IY95	(C266)	LLALTSSDLGC[DTB]QPSR	HEK293T	PP23	50	1	1.20033	1.34377
TMEM259	Q4ZIN3	(C97)	SPINC[DTB]LEHVR	HEK293T	PP23	50	1	1.14158	1.41921
UBE2O	Q9C0C9	(C182)	LIGTNC[DTB]IIYPVNSK	HEK293T	PP23	50	1	1.08978	1.87388
UBN2	Q6ZU65	(C966)	LSNNPQLSC[DTB]SSSLIK	HEK293T	PP23	50	1	1.29716	1.38309
UMPS	P11172	(C304)	C[DTB]HEFLIFEDR	HEK293T	PP23	50	1	1.06237	1.36088
USP15	Q9Y4E8	(C791)	LKDC[DTB]IELFTTK	HEK293T	PP23	50	1	1.05303	2.90164
WDR1	O75083	(C438)	C[DTB]FSIDNPGYEPEVVAVHPGGDTVAIGGVDGNVR	HEK293T	PP23	50	1	1.07444	2.19764
ACAT1	P24752	(C126)	VC[DTB]ASGMK	HEK293T	PP26	50	1	3.28849	4.88341
DDX49	Q9Y6V7	(C162)	LLEQGC[DTB]TDFTVDLEAILAAVPAR	HEK293T	PP26	50	1	1.12247	1.66187
FBXO21	O94952	(C229)	DIQAQIDSIVELVC[DTB]K	HEK293T	PP26	50	1	1.03664	1.75839
HEATR6	Q6AI08	(C476)	AC[DTB]ALQVLSAILEGSK	HEK293T	PP26	50	1	1.7551	1.41582
KDM4C	Q9H3R0	(C14)	[Acetyl (Protein N-term)]MEVAEVESPLNPSC[DTB]K	HEK293T	PP26	50	1	1.14424	1.65515
NCOA1	Q15788	(C197)	NSHTFNC[DTB]R	HEK293T	PP26	50	1	1.61344	5.75477
XPOT	O43592	(C900)	QTFDLADAQTVLALSEC[DTB]AVTLK	HEK293T	PP26	50	1	1.12154	1.32461
ACAT1	P24752	(C126)	VC[DTB]ASGMK	HEK293T	PP38	50	1	2.14579	3.56074
HSPA2	P54652	(C18)	GPAIGIDLGTTYSC[DTB]VGVFQHGK	HEK293T	PP38	50	1	1.35332	1.42119
RB1CC1	Q8TDY2	(C1058)	C[DTB]KLEVELALK	HEK293T	PP38	50	1	1.22281	4.85362
RB1CC1	Q8TDY2	(C820)	EDLC[DTB]HFR	HEK293T	PP41	50	1	1.17957	2.02198
ACAT1	P24752	(C126)	VC[DTB]ASGMK	HEK293T	PP47	50	1	1.54964	2.98749
FZD8	Q9H461	(C340)	VAC[DTB]SGGAPGAGGAGGAGGAAAGAGAAGAGAGGPGGR	HEK293T	PP47	50	1	1.06493	3.68943
ACAT1	P24752	(C126)	VC[DTB]ASGMK	HEK293T	PP48	50	1	1.4788	2.30534
DOK1	Q99704	(C70)	LAEC[DTB]VSVAPVTVETPPEPGATAFR	HEK293T	PP48	50	1	1.05155	1.33268
DPYSL5	Q9BPU6	(C181)	DSELYQVLHAC[DTB]K	HEK293T	PP48	50	1	1.36264	1.81815
IFRD1	O00458	(C277)	LPSLLSC[DTB]DDVNMR	HEK293T	PP48	50	1	1.49403	1.30334
INTS1	Q8N201	(C1433)	SHFLAC[DTB]PLLR	HEK293T	PP48	50	1	1.01215	1.34554
MOB4	Q9Y3A3	(C134)	HTLDGAAC[DTB]LLNSNK	HEK293T	PP48	50	1	3.10765	3.54071
NIT1	Q86X76	(C203)	IGLAVC[DTB]YDMR	HEK293T	PP48	50	1	1.18801	2.40301
NIT2	Q9NQR4	(C153)	VGLGIC[DTB]YDMR	HEK293T	PP48	50	1	1.55796	3.1499
NMT2	O60551	(C104)	AMELLSAC[DTB]QGPAR	HEK293T	PP48	50	1	1.06909	1.39934
NUBP2	Q9Y5Y2	(C269)	ILDATPAC[DTB]LP	HEK293T	PP48	50	1	1.09745	2.29756
SLC35C2	Q9NQQ7	(C69)	ALVQC[DTB]SSHR	HEK293T	PP48	50	1	1.0717	2.23304
TDP1	Q9NUW8	(C413)	WLC[DTB]SEFK	HEK293T	PP48	50	1	1.09174	2.83646
XPOT	O43592	(C900)	QTFDLADAQTVLALSEC[DTB]AVTLK	HEK293T	PP48	50	1	1.04587	1.44968
ZNF3	P17036	(C267)	TFSC[DTB]SSALILHR	HEK293T	PP48	50	1	1.32943	1.40794
POLE2	P56282	(C403)	VPFSVFTTNPC[DTB]R	HEK293T	PP56	50	1	1.40359	1.36673
AKAP13	Q12802	(C1666)	MFDQQIC[DTB]HR	HEK293T	PP57	50	1	1.3528	1.71719
AKT2	P31751	(C124)	C[DTB]GSPSDSSTTEEMEVAVSK	HEK293T	PP57	50	1	1.22353	1.57575
ATM	Q13315	(C2991)	ALYLQQRPEDETELHPTLNADDQEC[DTB]KR	HEK293T	PP57	50	1	1.11855	1.97876
BAZ1A	Q9NRL2	(C586)	GGFDATDDAC[DTB]MELR	HEK293T	PP57	50	1	1.81383	1.60469
CAT	P04040	(C460)	LC[DTB]ENIAGHLK	HEK293T	PP57	50	1	1.03067	2.02711
CCDC86	Q9H6F5	(C127)	C[DTB]SQDQGVLASELAQNK	HEK293T	PP57	50	1	1.03827	1.76752
CCNH	P51946	(C280)	C[DTB]HSAELALNVITK	HEK293T	PP57	50	1	1.04103	1.6626
CENPE	Q02224	(C2162)	C[DTB]SMEFHR	HEK293T	PP57	50	1	1.38028	1.42974
DDX3X	O00571	(C298)	VRPC[DTB]VVYGGADIGQQIR	HEK293T	PP57	50	1	1.07961	1.64669
DHRS7B	Q6IAN0	(C220)	HATQAFFDC[DTB]LR	HEK293T	PP57	50	1	1.31136	1.36073
DYNLL2	Q96FJ2	(C56)	YNPTWHC[DTB]IVGR	HEK293T	PP57	50	1	1.01633	1.81087
EHD4	Q9H223	(C141)	FMC[DTB]SQLPNQVLK	HEK293T	PP57	50	1	1.6211	7.72737
EIF4G3	O43432	(C1471)	ALMTAVC[DTB]K	HEK293T	PP57	50	1	1.01185	1.46693
ELP1	O95163	(C836)	YC[DTB]LSILTSHVK	HEK293T	PP57	50	1	1.02336	1.34329
ETF1	P62495	(C97)	VPPNGLVVYC[DTB]GTIVTEEGKEK	HEK293T	PP57	50	1	1.02885	1.31023
FBXO21	O94952	(C229)	DIQAQIDSIVELVC[DTB]K	HEK293T	PP57	50	1	1.0563	2.31709
MCOLN2	Q8IZK6	(C40)	DSEMKEEC[DTB]LR	HEK293T	PP57	50	1	1.15517	1.61866
MRPL24	Q96A35	(C190)	TYVPC[DTB]LK	HEK293T	PP57	50	1	1.40419	1.37965
MTMR2	Q13614	(C7)	SSSC[DTB]ESLGSQPAAARPPSVDSLSSASTSHSENSVHTK	HEK293T	PP57	50	1	1.13951	1.49428
OGT	O15294	(C417)	EMQDVQGALQC[DTB]YTR	HEK293T	PP57	50	1	1.58481	1.79987
PC	P11498	(C131)	ADFAQAC[DTB]QDAGVR	HEK293T	PP57	50	1	1.29538	1.64049
PHF3	Q92576	(C1631)	GNIDGNVSC[DTB]SENLVANTAR	HEK293T	PP57	50	1	1.60315	1.50073
PITPNB	P48739	(C94)	AWNAYPYC[DTB]R	HEK293T	PP57	50	1	1.10796	1.36031
PRKDC	P78527	(C1455)	LAAVVSAC[DTB]K	HEK293T	PP57	50	1	1.18763	1.53922
RALGAPA1	Q6GYQ0	(C558)	NLLDEHTDMC[DTB]K	HEK293T	PP57	50	1	1.57664	1.51843
RANBP2	P49792	(C3032)	EVADC[DTB]FK	HEK293T	PP57	50	1	1.25482	1.31458
RBM14	Q96PK6	(C90)	IFVGNVSAAC[DTB]TSQELR	HEK293T	PP57	50	1	1.00977	1.52406
SLC35C2	Q9NQQ7	(C69)	ALVQC[DTB]SSHR	HEK293T	PP57	50	1	1.13594	1.5986
SRXN1	Q9BYN0	(C99)	GAQGGDYFYSFGGC[DTB]HR	HEK293T	PP57	50	1	1.02129	1.87868
TLN1	Q9Y490	(C956)	ASAGPQPLLVQSC[DTB]K	HEK293T	PP57	50	1	1.11219	3.12007
TRIM33	Q9UPN9	(C299)	DC[DTB]QLLEHK	HEK293T	PP57	50	1	1.02196	1.70995
TRMU	O75648	(C329)	MMEC[DTB]HFR	HEK293T	PP57	50	1	1.14476	1.37312
USP54	Q70EL1	(C88)	GIFNQFQC[DTB]SSEK	HEK293T	PP57	50	1	1.03349	2.03548
UTRN	P46939	(C277)	KEC[DTB]EEEAINIQSTAPEEEHESPR	HEK293T	PP57	50	1	1.11251	1.76962
UTRN	P46939	(C862)	ASC[DTB]SALMSQPSAPDFVQR	HEK293T	PP57	50	1	1.01592	1.37838
XPO5	Q9HAV4	(C736)	TC[DTB]WPTDLEEAK	HEK293T	PP57	50	1	1.01462	1.62146
XPO6	Q96QU8	(C723)	AQVLVC[DTB]R	HEK293T	PP57	50	1	1.03294	1.32111
ZNF3	P17036	(C267)	TFSC[DTB]SSALILHR	HEK293T	PP57	50	1	1.11337	2.09023
ACAT1	P24752	(C126)	VC[DTB]ASGMK	HEK293T	PP66	50	1	2.35085	3.44978
EDARADD	Q8WWZ3	(C132)	LDPC[DTB]HPTVK	HEK293T	PP66	50	1	1.40807	4.15349
NIT1	Q86X76	(C203)	IGLAVC[DTB]YDMR	HEK293T	PP66	50	1	1.4713	2.47255
NIT2	Q9NQR4	(C153)	VGLGIC[DTB]YDMR	HEK293T	PP66	50	1	1.41986	3.1605
PSMD14	O00487	(C238)	SWMEGLTLQDYSEHC[DTB]K	HEK293T	PP66	50	1	1.00428	2.87941
TASOR	Q9UK61	(C149)	AC[DTB]LVHNELLEK	HEK293T	PP66	50	1	1.31036	5.4426
BMP2K	Q9NSY1	(C292)	NIHC[DTB]LIR	HEK293T	PP63	50	1	1.34001	1.60568
EMILIN3	Q9NT22	(C341)	QC[DTB]EEGQAASR	HEK293T	PP63	50	1	1.21718	2.06104
HEATR6	Q6AI08	(C476)	AC[DTB]ALQVLSAILEGSK	HEK293T	PP63	50	1	1.1088	2.29747
ICE1	Q9Y2F5	(C1889)	SC[DTB]SSPAVSAVSQLPLSPK	HEK293T	PP63	50	1	1.24288	1.98052
TARS3	A2RTX5	(C285)	AVSSTELSALENIC[DTB]K	HEK293T	PP63	50	1	1.04298	4.24572
NCOA1	Q15788	(C197)	NSHTFNC[DTB]R	HEK293T	PP76	50	1	1.09801	2.76183
AKT2	P31751	(C124)	C[DTB]GSPSDSSTTEEMEVAVSK	HEK293T	PP73	50	1	1.28816	1.38182
ARHGAP29	Q52LW3	(C691)	IC[DTB]ASEIENR	HEK293T	PP73	50	1	1.22465	2.00601
NIT1	Q86X76	(C203)	IGLAVC[DTB]YDMR	HEK293T	PP73	50	1	1.17301	2.68272
NIT2	Q9NQR4	(C153)	VGLGIC[DTB]YDMR	HEK293T	PP73	50	1	1.24763	3.27624
ORC1	Q13415	(C506)	LHVSAVPESLPC[DTB]R	HEK293T	PP73	50	1	1.01686	2.47356
DDX55	Q8NHQ9	(C389)	C[DTB]PLQEMKPQR	HEK293T	PP81	50	1	1.58415	1.58441
HSPA2	P54652	(C18)	GPAIGIDLGTTYSC[DTB]VGVFQHGK	HEK293T	PP81	50	1	1.50703	2.66233
TARS3	A2RTX5	(C285)	AVSSTELSALENIC[DTB]K	HEK293T	PP81	50	1	1.05785	3.23918
MAPK3	P27361	(C178)	DLKPSNLLINTTC[DTB]DLK	HEK293T	PP82	50	1	1.06563	8.22505
PPP1R12B	O60237	(C718)	SLDEEPIC[DTB]HR	HEK293T	PP82	50	1	1.56519	1.47943
DYNLL2	Q96FJ2	(C56)	YNPTWHC[DTB]IVGR	HEK293T	PP77	50	1	1.24097	1.63666
FAM136A	Q96C01	(C114)	C[DTB]VDDHMHLIPTMTK	HEK293T	PP77	50	1	1.11453	1.61785
NR2C2AP	Q86WQ0	(C7)	[Acetyl (Protein N-term)]THSLVC[DTB]PETVSR	HEK293T	PP77	50	1	1.13828	1.83263
TANGO6	Q9C0B7	(C1054)	HVVC[DTB]LEPDDVAK	HEK293T	PP77	50	1	1.12922	1.4132
ZNF592	Q92610	(C284)	LSSC[DTB]VAALVALQAK	HEK293T	PP77	50	1	1.01798	1.45357
DENND4C	Q5VZ89	(C1903)	KC[DTB]FGAPLI	HEK293T	PP91	50	1	1.18939	2.08976
DHRS11	Q6UWP2	(C195)	ATC[DTB]ISPGVVETQFAFK	HEK293T	PP91	50	1	1.18759	1.42818
EEF2K	O00418	(C318)	IC[DTB]ESMGLAPFDLSPR	HEK293T	PP97	50	1	1.10107	1.4035
PALS1	Q8N3R9	(C490)	KRPIILIGPQNC[DTB]GQNELR	HEK293T	PP97	50	1	1.00848	1.69735
VIRMA	Q69YN4	(C557)	C[DTB]HFYEVLSEIKR	HEK293T	PP104	50	1	1.00705	2.00893
RB1CC1	Q8TDY2	(C1058)	C[DTB]KLEVELALK	HEK293T	PP102	50	1	1.05789	2.60701
ACAT1	P24752	(C126)	VC[DTB]ASGMK	HEK293T	PP106	50	1	3.46148	3.62101
FBXO21	O94952	(C229)	DIQAQIDSIVELVC[DTB]K	HEK293T	PP106	50	1	1.35332	1.79245
FN3KRP	Q9HA64	(C24)	ATGHSGGGC[DTB]ISQGR	HEK293T	PP106	50	1	1.02812	4.84697
LMX1B;LMX1A	O60663;Q8TE12	(C245);(C221)	ASFEVSSKPC[DTB]R	HEK293T	PP106	50	1	1.02603	4.5457
NIT1	Q86X76	(C203)	IGLAVC[DTB]YDMR	HEK293T	PP106	50	1	2.01652	3.34227
NIT2	Q9NQR4	(C153)	VGLGIC[DTB]YDMR	HEK293T	PP106	50	1	2.06619	3.94897
NT5DC1	Q5TFE4	(C119)	HFLSDTGMAC[DTB]R	HEK293T	PP106	50	1	1.50031	3.35708
TASOR	Q9UK61	(C149)	AC[DTB]LVHNELLEK	HEK293T	PP106	50	1	1.36009	2.86122
ACAT1	P24752	(C126)	VC[DTB]ASGMK	HEK293T	PP112	50	1	1.22971	5.45724
ALDH6A1	Q02252	(C317)	C[DTB]MALSTAVLVGEAK	HEK293T	PP112	50	1	1.57782	3.76797
NIT1	Q86X76	(C203)	IGLAVC[DTB]YDMR	HEK293T	PP112	50	1	1.41267	2.82542
NIT2	Q9NQR4	(C153)	VGLGIC[DTB]YDMR	HEK293T	PP112	50	1	1.48177	3.97326
TASOR	Q9UK61	(C149)	AC[DTB]LVHNELLEK	HEK293T	PP112	50	1	1.0755	3.84765
ALDH6A1	Q02252	(C317)	C[DTB]MALSTAVLVGEAK	HEK293T	PP107	50	1	1.15132	2.1974
MT-ATP8	P03928	(C59)	IC[DTB]SLHSLPPQS	HEK293T	PP107	50	1	1.24129	1.96597
ACAT1	P24752	(C126)	VC[DTB]ASGMK	HEK293T	PP118	50	1	3.44811	4.12526
DDX55	Q8NHQ9	(C389)	C[DTB]PLQEMKPQR	HEK293T	PP118	50	1	2.19987	5.05397
ZBED8	Q8IZ13	(C119)	LVKPC[DTB]ALEIAQIVLGPDAQK	HEK293T	PP118	50	1	1.00847	1.80797
ACAT1	P24752	(C126)	VC[DTB]ASGMK	HEK293T	PP122	50	1	2.45247	2.18608
LDLR	P01130	(C452)	MIC[DTB]STQLDR	HEK293T	PP122	50	1	2.28586	2.72033
WDR74	Q6RFH5	(C316)	SQLNC[DTB]LLLSGR	HEK293T	PP123	50	1	1.27157	1.91896
ACAT1	P24752	(C126)	VC[DTB]ASGMK	HEK293T	PP134	50	1	1.60149	2.66426
ALDH6A1	Q02252	(C317)	C[DTB]MALSTAVLVGEAK	HEK293T	PP134	50	1	1.15231	2.27542
ATP6V1A	P38606	(C138)	WDFTPC[DTB]K	HEK293T	PP134	50	1	1.04566	3.91451
DUS1L	Q6P1R4	(C169)	AGC[DTB]QLLTVHGR	HEK293T	PP134	50	1	1.05743	4.19529
DUS1L	Q6P1R4	(C265)	EHPC[DTB]PLSYVR	HEK293T	PP134	50	1	1.32011	1.57139
PIAS4	Q8N2W9	(C326)	VSLIC[DTB]PLVK	HEK293T	PP134	50	1	1.22939	2.98691
ABL1	P00519	(C305)	HPNLVQLLGVC[DTB]TR	HEK293T	PP147	50	1	1.10337	1.81379
AKT2	P31751	(C124)	C[DTB]GSPSDSSTTEEMEVAVSK	HEK293T	PP147	50	1	1.11463	2.72641
ANKFY1	Q9P2R3	(C499)	WGETPLHTAC[DTB]R	HEK293T	PP147	50	1	1.14988	1.50582
CDK4	P11802	(C135)	GLDFLHANC[DTB]IVHR	HEK293T	PP147	50	1	1.13822	1.41996
COPB1	P53618	(C248)	C[DTB]IYNLLQSSSPAVK	HEK293T	PP147	50	1	1.02463	2.22584
HSD17B10	Q99714	(C214)	VC[DTB]NFLASQVPFPSR	HEK293T	PP147	50	1	1.05693	1.95328
MAP2K1	Q02750	(C207)	LC[DTB]DFGVSGQLIDSMANSFVGTR	HEK293T	PP147	50	1	1.03715	2.59391
MYNN	Q9NPC7	(C371)	C[DTB]QLVFHSR	HEK293T	PP147	50	1	1.17734	2.21536
NUP188	Q5SRE5	(C1283)	DGVC[DTB]VLGLHLAK	HEK293T	PP147	50	1	1.07806	1.65925
OSTF1	Q92882	(C185)	LAFDMATNAAC[DTB]ASLLK	HEK293T	PP147	50	1	1.17255	1.58901
PDCD11	Q14690	(C1218)	TLLC[DTB]LSLTGPHK	HEK293T	PP147	50	1	1.09189	2.32392
PDLIM1	O00151	(C73)	GC[DTB]TDNLTLTVAR	HEK293T	PP147	50	1	1.12739	1.3164
RPL10A	P62906	(C164)	VLC[DTB]LAVAVGHVK	HEK293T	PP147	50	1	1.03974	1.66923
SMARCC1	Q92922	(C657)	TQDEC[DTB]ILHFLR	HEK293T	PP147	50	1	1.49282	1.70754
SPECC1	Q5M775	(C493)	LLNIQQQLTC[DTB]SLR	HEK293T	PP147	50	1	1.17278	1.69403
STT3A	P46977	(C637)	EGSPVLLNC[DTB]LMYK	HEK293T	PP147	50	1	1.07857	2.26368
TEAD1;TEAD3	P28347;Q99594	(C359);(C368)	SPMC[DTB]EYMINFIHK	HEK293T	PP147	50	1	1.07916	1.46222
TLN1	Q9Y490	(C956)	ASAGPQPLLVQSC[DTB]K	HEK293T	PP147	50	1	1.04587	2.16996
TRMT13	Q9NUP7	(C246)	LQIDIQHLC[DTB]LNK	HEK293T	PP147	50	1	1.09609	1.49413
TRMU	O75648	(C329)	MMEC[DTB]HFR	HEK293T	PP147	50	1	1.36521	1.33908
WBP4	O75554	(C18)	C[DTB]WIADNRPSVEFHER	HEK293T	PP147	50	1	1.34652	2.0836
ACAT1	P24752	(C126)	VC[DTB]ASGMK	HEK293T	PP179	50	1	3.22835	2.63534
NEK9	Q8TD19	(C623)	LLTFGC[DTB]NK	HEK293T	PP179	50	1	1.79972	3.34728
PIAS4	Q8N2W9	(C326)	VSLIC[DTB]PLVK	HEK293T	PP179	50	1	2.34443	2.98594
PRKDC	P78527	(C1164)	GFPPSASLC[DTB]LLDLVK	HEK293T	PP179	50	1	1.07326	1.88679
AGPAT4	Q9NRZ5	(C270)	RIPLEDIPEDDDEC[DTB]SAWLHK	HEK293T	PP181	50	1	1.02303	1.59907
ACAT1	P24752	(C126)	VC[DTB]ASGMK	HEK293T	PP185	50	1	4.01481	9.08282
ACSF2	Q96CM8	(C64)	MVSTPIGGLSYVQGC[DTB]TK	HEK293T	PP185	50	1	1.05617	2.32623
AGO2	Q9UKV8	(C546)	VGDTVLGMATQC[DTB]VQMK	HEK293T	PP185	50	1	1.5617	1.905
ALAD	P13716	(C223)	C[DTB]YQLPPGAR	HEK293T	PP185	50	1	1.00734	2.69645
ALDH6A1	Q02252	(C317)	C[DTB]MALSTAVLVGEAK	HEK293T	PP185	50	1	2.07028	4.59535
JPH1	Q9HDC5	(C402)	QEC[DTB]DIAR	HEK293T	PP185	50	1	1.29797	2.44788
NT5DC1	Q5TFE4	(C119)	HFLSDTGMAC[DTB]R	HEK293T	PP185	50	1	1.58857	3.3526
SASH1	O94885	(C1120)	C[DTB]GIPEALVQR	HEK293T	PP185	50	1	1.27988	3.40839
SIRT7	Q9NRC8	(C266)	ADTILC[DTB]LGSSLK	HEK293T	PP185	50	1	1.12462	2.13692
TASOR	Q9UK61	(C149)	AC[DTB]LVHNELLEK	HEK293T	PP185	50	1	1.52254	3.26377
ACAT1	P24752	(C126)	VC[DTB]ASGMK	HEK293T	PP187	50	1	3.96693	4.10198
ACAT1	P24752	(C413)	QGEYGLASIC[DTB]NGGGGASAMLIQK	HEK293T	PP187	50	1	1.03396	2.32259
ALDH6A1	Q02252	(C317)	C[DTB]MALSTAVLVGEAK	HEK293T	PP187	50	1	1.95019	3.08705
BLM	P54132	(C396)	LLDC[DTB]GNELLQQR	HEK293T	PP187	50	1	1.06188	4.28256
ZNF3	P17036	(C267)	TFSC[DTB]SSALILHR	HEK293T	PP187	50	1	1.14457	2.49852
ALDH6A1	Q02252	(C317)	C[DTB]MALSTAVLVGEAK	HEK293T	PP193	50	1	1.55356	3.13745
ACAT1	P24752	(C126)	VC[DTB]ASGMK	HEK293T	PP203	50	1	3.48109	3.14527
ALDH6A1	Q02252	(C317)	C[DTB]MALSTAVLVGEAK	HEK293T	PP203	50	1	1.09907	2.79351
BLOC1S3	Q6QNY0	(C168)	GDLC[DTB]ALAER	HEK293T	PP203	50	1	1.23216	2.98914
RRAGC	Q9HB90	(C358)	GLIDYNFHC[DTB]FR	HEK293T	PP203	50	1	1.17674	2.98089
ZNF3	P17036	(C267)	TFSC[DTB]SSALILHR	HEK293T	PP203	50	1	1.0038	1.55828
ACAT1	P24752	(C126)	VC[DTB]ASGMK	HEK293T	PP225	50	1	2.91876	4.08021
ALDH6A1	Q02252	(C317)	C[DTB]MALSTAVLVGEAK	HEK293T	PP225	50	1	1.93991	2.7627
ANAPC2	Q9UJX6	(C557)	FGEAPMHFC[DTB]EVMLK	HEK293T	PP225	50	1	1.06171	2.18245
BCOR	Q6W2J9	(C1488)	IC[DTB]DVNHR	HEK293T	PP225	50	1	2.18636	2.71549
BLOC1S3	Q6QNY0	(C168)	GDLC[DTB]ALAER	HEK293T	PP225	50	1	1.34989	2.48291
C3orf33	Q6P1S2	(C275)	DNMNNC[DTB]SLILK	HEK293T	PP225	50	1	1.29965	2.72152
DCAF1	Q9Y4B6	(C69)	ADPEC[DTB]MLGHLLR	HEK293T	PP225	50	1	1.03401	6.5986
DEPDC5	O75140	(C952)	FLLLPAC[DTB]VTATK	HEK293T	PP225	50	1	1.32938	1.32565
DHRS11	Q6UWP2	(C195)	ATC[DTB]ISPGVVETQFAFK	HEK293T	PP225	50	1	2.32283	8.39303
DHX37	Q8IY37	(C766)	LSC[DTB]PITALGR	HEK293T	PP225	50	1	1.10012	1.57262
DNAJC1	Q96KC8	(C225)	LLMKPQWHDLLPC[DTB]K	HEK293T	PP225	50	1	1.42628	1.88418
EDARADD	Q8WWZ3	(C132)	LDPC[DTB]HPTVK	HEK293T	PP225	50	1	1.05886	1.34742
EEF2K	O00418	(C318)	IC[DTB]ESMGLAPFDLSPR	HEK293T	PP225	50	1	1.24606	1.53787
FBXO11	Q86XK2	(C581)	TNSC[DTB]PIVR	HEK293T	PP225	50	1	1.77583	3.78308
HSD17B10	Q99714	(C214)	VC[DTB]NFLASQVPFPSR	HEK293T	PP225	50	1	1.03379	1.47729
LRSAM1	Q6UWE0	(C75)	SC[DTB]SLLSLATIK	HEK293T	PP225	50	1	1.11253	1.34828
MFAP3	P55082	(C248)	SVPLPPLILNC[DTB]R	HEK293T	PP225	50	1	1.09129	1.33403
NCOA4	Q13772	(C272)	C[DTB]NSHSTTSSFSIEMEK	HEK293T	PP225	50	1	1.09304	1.74105
NUDT16L1	Q9BRJ7	(C88)	VLGLGLGC[DTB]LR	HEK293T	PP225	50	1	1.05761	1.41186
PEX12	O00623	(C339)	SHQAC[DTB]PITGYPTEVQHLIK	HEK293T	PP225	50	1	1.27382	2.16809
PPME1	Q9Y570	(C312)	GLSNLFLSC[DTB]PIPK	HEK293T	PP225	50	1	1.20166	2.45496
PRKDC	P78527	(C1164)	GFPPSASLC[DTB]LLDLVK	HEK293T	PP225	50	1	1.28861	3.84772
RINT1	Q6NUQ1	(C206)	LQESSC[DTB]THLLGFMR	HEK293T	PP225	50	1	1.11374	1.64194
RO60	P10155	(C38)	FLC[DTB]FGSEGGTYYIK	HEK293T	PP225	50	1	1.19754	3.63845
RRAGC	Q9HB90	(C358)	GLIDYNFHC[DTB]FR	HEK293T	PP225	50	1	1.77113	1.41274
SETD6	Q8TBK2	(C103)	AALLSQHTC[DTB]SIGGLLER	HEK293T	PP225	50	1	1.16771	1.3872
SMC1A	Q14683	(C1180)	EQSTC[DTB]NFQAIVISLK	HEK293T	PP225	50	1	1.28066	2.59359
SNW1	Q13573	(C250)	IPPC[DTB]ISNWK	HEK293T	PP225	50	1	1.15007	1.5899
SPR	P35270	(C159)	TVVNISSLC[DTB]ALQPFK	HEK293T	PP225	50	1	1.28645	2.45496
SRRT	Q9BXP5	(C715)	WLC[DTB]PLSGK	HEK293T	PP225	50	1	1.49352	5.54169
STEAP3	Q658P3	(C453)	ALFLLPC[DTB]ISR	HEK293T	PP225	50	1	1.26734	1.79374
STT3A	P46977	(C637)	EGSPVLLNC[DTB]LMYK	HEK293T	PP225	50	1	1.06818	4.61596
TARS3	A2RTX5	(C285)	AVSSTELSALENIC[DTB]K	HEK293T	PP225	50	1	1.04127	1.66185
TMCO6	Q96DC7	(C309)	TEDAGLELLAC[DTB]PVLR	HEK293T	PP225	50	1	1.41429	5.85877
VPS51	Q9UID3	(C81)	EC[DTB]PLAQLMDSETDMVR	HEK293T	PP225	50	1	1.66267	2.24559
ACAT1	P24752	(C126)	VC[DTB]ASGMK	HEK293T	PP138	50	1	3.88274	3.6831
ALDH6A1	Q02252	(C317)	C[DTB]MALSTAVLVGEAK	HEK293T	PP138	50	1	2.08378	4.4827
AMOTL2	Q9Y2J4	(C500)	LQQALGQLQAAC[DTB]EK	HEK293T	PP138	50	1	1.08461	1.38073
JPH1	Q9HDC5	(C402)	QEC[DTB]DIAR	HEK293T	PP138	50	1	1.1397	2.26195
PPP1R12B	O60237	(C718)	SLDEEPIC[DTB]HR	HEK293T	PP138	50	1	1.6515	2.2639
TRMT1	Q9NXH9	(C614)	FKEGTC[DTB]QR	HEK293T	PP138	50	1	1.27731	1.49442
ACAT1	P24752	(C126)	VC[DTB]ASGMK	Jurkat	PP232	50	1	4.34684	9.62805
ALDH6A1	Q02252	(C317)	C[DTB]MALSTAVLVGEAK	Jurkat	PP232	50	1	2.62332	3.72569
DUS1L	Q6P1R4	(C169)	AGC[DTB]QLLTVHGR	Jurkat	PP232	50	1	1.28936	3.44368
NR2C2AP	Q86WQ0	(C7)	[Acetyl (Protein N-term)]THSLVC[DTB]PETVSR	Jurkat	PP232	50	1	1.11666	8.00413
ACAT1	P24752	(C126)	VC[DTB]ASGMK	Jurkat	PP128	50	1	1.48798	4.71872
ALDH6A1	Q02252	(C317)	C[DTB]MALSTAVLVGEAK	Jurkat	PP128	50	1	1.99782	2.70174
ALDH6A1	Q02252	(C317)	C[DTB]MALSTAVLVGEAK	Jurkat	PP209	50	1	1.75524	4.33462
ACAT1	P24752	(C126)	VC[DTB]ASGMK	Jurkat	PP221	50	1	1.80788	3.87084
ALDH6A1	Q02252	(C317)	C[DTB]MALSTAVLVGEAK	Jurkat	PP221	50	1	2.10456	4.32906
APPL1	Q9UKG1	(C570)	LTFPLPC[DTB]VVLYATHQENK	Jurkat	PP221	50	1	1.03182	1.53429
BDH1	Q02338	(C86)	GFLVFAGC[DTB]LMK	Jurkat	PP221	50	1	1.02031	2.7363
CLIC1	O00299	(C89)	IEEFLEAVLC[DTB]PPR	Jurkat	PP221	50	1	1.09881	1.7958
PIAS4	Q8N2W9	(C326)	VSLIC[DTB]PLVK	Jurkat	PP221	50	1	1.85443	3.87766
PIK3CG	P48736	(C219)	IANNC[DTB]IFIVIHR	Jurkat	PP221	50	1	1.02698	1.37655
ARMC5	Q96C12	(C273)	AC[DTB]AEQLSLGGGLGPLVSLASHPK	Jurkat	PP163	50	1	1.05873	5.86147
RAB29	O14966	(C120)	LTLPNGEPVPC[DTB]LLLANK	Jurkat	PP163	50	1	1.07295	2.01429
ALDH6A1	Q02252	(C317)	C[DTB]MALSTAVLVGEAK	Jurkat	PP191	50	1	1.11127	2.82359
NR2C2AP	Q86WQ0	(C7)	[Acetyl (Protein N-term)]THSLVC[DTB]PETVSR	Jurkat	PP191	50	1	1.00789	2.35051
BDH1	Q02338	(C86)	GFLVFAGC[DTB]LMK	Jurkat	PP152	50	1	1.20542	1.78973
EEF1AKMT2	Q5JPI9	(C192)	GFFLITSC[DTB]NWTK	Jurkat	PP152	50	1	1.09901	1.85587
FDFT1	P37268	(C172)	YC[DTB]HYVAGLVGIGLSR	Jurkat	PP152	50	1	1.45042	1.88106
TP53	P04637	(C182)	C[DTB]SDSDGLAPPQHLIR	Jurkat	PP152	50	1	1.0649	1.36121
WASHC5	Q12768	(C881)	LLC[DTB]FMIVK	Jurkat	PP152	50	1	1.06165	1.71571
ABCC1	P33527	(C1047)	C[DTB]LHVDLLHSILR	Jurkat	PP207	50	1	1.1298	1.66955
ABCG1	P45844	(C209)	EILTALGLLSC[DTB]ANTR	Jurkat	PP207	50	1	1.32537	2.44357
ALDH6A1	Q02252	(C317)	C[DTB]MALSTAVLVGEAK	Jurkat	PP207	50	1	1.227	2.22187
ANKHD1	Q8IWZ3	(C643)	ATANNDHTVVSLAC[DTB]AGGHLAVVELLLAHGADPTHR	Jurkat	PP207	50	1	1.11973	1.39053
APPL1	Q9UKG1	(C570)	LTFPLPC[DTB]VVLYATHQENK	Jurkat	PP207	50	1	1.32971	1.46345
ARMC5	Q96C12	(C273)	AC[DTB]AEQLSLGGGLGPLVSLASHPK	Jurkat	PP207	50	1	1.51526	8.44764
ECD	O95905	(C211)	AHC[DTB]FLPAGIVAVLK	Jurkat	PP207	50	1	1.33014	1.53744
FAM120B	Q96EK7	(C700)	RLDTLLAC[DTB]FNLSSSR	Jurkat	PP207	50	1	1.14137	2.0969
HNRNPD	Q14103	(C226)	GFC[DTB]FITFK	Jurkat	PP207	50	1	1.07839	3.27628
INTS14	Q96SY0	(C310)	IPNFC[DTB]VLLHGSLK	Jurkat	PP207	50	1	1.06766	1.67287
LIG4	P49917	(C855)	VVSC[DTB]LAEGVSHVIIGEDHSR	Jurkat	PP207	50	1	1.16177	2.31384
LPIN1	Q14693	(C843)	LC[DTB]EVVDHVFPLLK	Jurkat	PP207	50	1	1.26781	1.65087
MYBBP1A	Q9BQG0	(C479)	FC[DTB]LFHSFFVTK	Jurkat	PP207	50	1	1.12898	1.35434
NDOR1	Q9UHB4	(C486)	VAQGQTGNFLFFGC[DTB]R	Jurkat	PP207	50	1	1.27596	2.88296
NEURL4	Q96JN8	(C1555)	GATLLC[DTB]ALLVR	Jurkat	PP207	50	1	1.01472	1.37008
SCRIB	Q14160	(C1082)	DATHQEAVSALLRPC[DTB]LELSLLVR	Jurkat	PP207	50	1	1.29231	1.58549
SLC15A4	Q8N697	(C37)	AAC[DTB]GAVLLTELLER	Jurkat	PP207	50	1	1.01895	1.596
ZNF48	Q96MX3	(C288)	FVLSC[DTB]SLLSHQR	Jurkat	PP207	50	1	1.39565	3.12702
ZNF771	Q7L3S4	(C189)	AFGGSSC[DTB]LAR	Jurkat	PP207	50	1	1.08785	8.3829
ZWILCH	Q9H900	(C585)	IFFTNMVTC[DTB]SQVHFK	Jurkat	PP207	50	1	1.16856	1.32143
VCP	P55072	(C522)	GVLFYGPPGC[DTB]GK	Jurkat	PP183	50	1	2.34634	4.87051
TPMT	P51580	(C70)	VFFPLC[DTB]GK	Jurkat	PP222	50	1	1.35419	3.25786
ACAT1	P24752	(C126)	VC[DTB]ASGMK	Jurkat	PP129	50	1	2.83075	2.66822
CTH	P32929	(C229)	YMNGHSDVVMGLVSVNC[DTB]ESLHNR	Jurkat	PP129	50	1	1.03294	3.87211
NIT1	Q86X76	(C203)	IGLAVC[DTB]YDMR	Jurkat	PP129	50	1	2.0243	16.6313
NIT2	Q9NQR4	(C153)	VGLGIC[DTB]YDMR	Jurkat	PP129	50	1	2.01286	16.4666
NT5DC1	Q5TFE4	(C119)	HFLSDTGMAC[DTB]R	Jurkat	PP129	50	1	1.48304	2.03467
ACAT1	P24752	(C126)	VC[DTB]ASGMK	Jurkat	PP159	50	1	4.07514	4.77088
ACAT1	P24752	(C413)	QGEYGLASIC[DTB]NGGGGASAMLIQK	Jurkat	PP159	50	1	1.07261	3.4839
ALAD	P13716	(C223)	C[DTB]YQLPPGAR	Jurkat	PP159	50	1	1.10551	4.94702
ALDH6A1	Q02252	(C317)	C[DTB]MALSTAVLVGEAK	Jurkat	PP159	50	1	2.32115	3.30409
BLOC1S3	Q6QNY0	(C168)	GDLC[DTB]ALAER	Jurkat	PP159	50	1	1.81192	8.65349
NIT1	Q86X76	(C203)	IGLAVC[DTB]YDMR	Jurkat	PP159	50	1	1.70331	5.22778
NIT2	Q9NQR4	(C153)	VGLGIC[DTB]YDMR	Jurkat	PP159	50	1	2.05211	18.2122
VWA8	A3KMH1	(C1799)	TMHAHSQFC[DTB]MSGDHTLEGTEHAIK	Jurkat	PP159	50	1	1.00964	2.17427
SOD1	P00441	(C58)	GLTEGLHGFHVHEFGDNTAGC[DTB]TSAGPHFNPLSR	Jurkat	PP208	50	1	1.22044	2.13747
ABHD16A	O95870	(C205)	LPC[DTB]QITSYLVAHTLGR	Jurkat	PP170	50	1	1.14123	1.41566
ALDH6A1	Q02252	(C317)	C[DTB]MALSTAVLVGEAK	Jurkat	PP170	50	1	2.18016	2.73439
CAND1	Q86VP6	(C802)	C[DTB]VAALTR	Jurkat	PP170	50	1	1.08831	1.53508
CPSF3	Q9UKF6	(C358)	NGVIIAGYC[DTB]VEGTLAK	Jurkat	PP170	50	1	1.09615	1.3238
FLOT1	O75955	(C34)	VFVLPC[DTB]IQQIQR	Jurkat	PP170	50	1	1.05343	1.83956
PHRF1	Q9P1Y6	(C407)	RPVHSSC[DTB]IPSVLKPVEPSLGLLR	Jurkat	PP170	50	1	1.46824	7.16598
SNAPC4	Q5SXM2	(C1309)	LPYQPPALC[DTB]SLR	Jurkat	PP170	50	1	1.03994	5.69477
VCP	P55072	(C522)	GVLFYGPPGC[DTB]GK	Jurkat	PP170	50	1	1.11001	1.34046
XPO4	Q9C0E2	(C988)	LITFIC[DTB]EIFPEK	Jurkat	PP170	50	1	1.11029	1.48618
ALDH6A1	Q02252	(C317)	C[DTB]MALSTAVLVGEAK	Jurkat	PP180	50	1	2.26057	3.54091
ESCO1	Q5FWF5	(C580)	C[DTB]NSHLEITIPK	Jurkat	PP180	50	1	1.36929	1.77483
PIAS4	Q8N2W9	(C326)	VSLIC[DTB]PLVK	Jurkat	PP180	50	1	1.51083	3.41202
PRKDC	P78527	(C491)	IC[DTB]SKPVVLPK	Jurkat	PP180	50	1	1.11184	3.45351
SEL1L	Q9UBV2	(C539)	SC[DTB]HTAVELFK	Jurkat	PP180	50	1	1.28348	3.04444
ZNF318	Q5VUA4	(C475)	FGSFLC[DTB]HK	Jurkat	PP180	50	1	1.0189	2.26589
ABCG1	P45844	(C209)	EILTALGLLSC[DTB]ANTR	Jurkat	PP219	50	1	1.01951	3.20792
ALDH6A1	Q02252	(C317)	C[DTB]MALSTAVLVGEAK	Jurkat	PP219	50	1	1.6229	2.21389
ANKRD54	Q6NXT1	(C185)	DGLGNTPLHLAAC[DTB]TNHVPVITTLLR	Jurkat	PP219	50	1	1.60426	2.09527
APPL1	Q9UKG1	(C570)	LTFPLPC[DTB]VVLYATHQENK	Jurkat	PP219	50	1	1.04329	1.60832
ARMC5	Q96C12	(C273)	AC[DTB]AEQLSLGGGLGPLVSLASHPK	Jurkat	PP219	50	1	1.33695	1.68881
C12orf4	Q9NQ89	(C55)	LMLLHSLPC[DTB]FIEK	Jurkat	PP219	50	1	1.05122	3.92884
CHD1L	Q86WJ1	(C156)	FHVLLTTYEIC[DTB]LK	Jurkat	PP219	50	1	1.02045	1.97103
CHRAC1	Q9NRG0	(C55)	ATELFVQC[DTB]LATYSYR	Jurkat	PP219	50	1	1.07995	1.93682
CNOT11	Q9UKZ1	(C453)	LVC[DTB]VFLQSLIR	Jurkat	PP219	50	1	1.37381	2.56935
CNOT1	A5YKK6	(C616)	EHGEPFIQAC[DTB]MTFLK	Jurkat	PP219	50	1	1.31537	1.35348
COLGALT1	Q8NBJ5	(C203)	AAYSNFWC[DTB]GMTSQGYYK	Jurkat	PP219	50	1	1.49426	1.87159
COPA	P53621	(C453)	VQVPNC[DTB]DEIFYAGTGNLLLR	Jurkat	PP219	50	1	1.14068	1.4836
DGUOK	Q16854	(C87)	AC[DTB]TAQSLGNLLDMMYR	Jurkat	PP219	50	1	1.37271	1.55818
DYNC1LI1	Q9Y6G9	(C275)	FC[DTB]LQYGAALIYTSVK	Jurkat	PP219	50	1	1.42984	2.15722
EPHX2	P34913	(C154)	MHFDFLIESC[DTB]QVGMVKPEPQIYK	Jurkat	PP219	50	1	1.12425	1.60562
EXOSC10	Q01780	(C327)	SFLGLTC[DTB]LMQISTR	Jurkat	PP219	50	1	1.27213	2.14808
FAM120B	Q96EK7	(C700)	RLDTLLAC[DTB]FNLSSSR	Jurkat	PP219	50	1	1.54841	1.93194
GTF3C2	Q8WUA4	(C608)	LYPFQC[DTB]FLAHDQAVR	Jurkat	PP219	50	1	1.52479	1.85484
HSD17B7	P56937	(C19)	VVLITGASSGIGLALC[DTB]K	Jurkat	PP219	50	1	1.08737	1.6821
HSP90AA1	P07900	(C529)	KHGLEVIYMIEPIDEYC[DTB]VQQLK	Jurkat	PP219	50	1	1.30621	1.77572
HUWE1	Q7Z6Z7	(C349)	LSSIIDC[DTB]TGTASYHGFLPVLVR	Jurkat	PP219	50	1	1.61885	1.35709
INTS14	Q96SY0	(C310)	IPNFC[DTB]VLLHGSLK	Jurkat	PP219	50	1	1.30896	1.83188
IRF2BP1	Q8IU81	(C280)	LFTEYPC[DTB]GSGNVYAGVLAVAR	Jurkat	PP219	50	1	1.04102	1.58392
LIMA1	Q9UHB6	(C414)	LLANQQVFHISC[DTB]FR	Jurkat	PP219	50	1	1.03647	1.37121
NARF	Q9UHQ1	(C172)	TLPMLTSAC[DTB]PGWVR	Jurkat	PP219	50	1	1.01877	2.07039
NT5C2	P49902	(C121)	VDAYGNLLVC[DTB]AHGFNFIR	Jurkat	PP219	50	1	1.26208	1.52772
OSGEP	Q9NPF4	(C110)	TVAQLWNKPLVGVNHC[DTB]IGHIEMGR	Jurkat	PP219	50	1	1.65425	1.90895
POLD1	P28340	(C837)	DNC[DTB]PLVANLVTASLR	Jurkat	PP219	50	1	1.10283	1.73912
POLR1A	O95602	(C1205)	SLC[DTB]EPGEAVGLLAAQSIGEPSTQMTLNTFHFAGR	Jurkat	PP219	50	1	1.11598	3.4751
PYGB	P11216	(C581)	QLLNC[DTB]LHVVTLYNR	Jurkat	PP219	50	1	1.05241	1.31956
SAMD9	Q5K651	(C1085)	FNPNAFIC[DTB]QALAR	Jurkat	PP219	50	1	1.58823	1.45863
SARS1	P49591	(C431)	VEFVHMLNATMC[DTB]ATTR	Jurkat	PP219	50	1	1.10066	2.05931
SARS2	Q9NP81	(C455)	LHIMFQTEAGELQFAHTVNATAC[DTB]AVPR	Jurkat	PP219	50	1	1.28548	1.53006
SCRIB	Q14160	(C1082)	DATHQEAVSALLRPC[DTB]LELSLLVR	Jurkat	PP219	50	1	1.02468	1.52219
SEC13	P55735	(C153)	INNAHTIGC[DTB]NAVSWAPAVVPGSLIDHPSGQKPNYIK	Jurkat	PP219	50	1	3.25667	2.47859
SMG5	Q9UPR3	(C865)	AQSAMSPYLVPDTQALC[DTB]HHLPVIR	Jurkat	PP219	50	1	1.06996	2.84108
TFAP2A	P05549	(C243)	LSPPEC[DTB]LNASLLGGVLR	Jurkat	PP219	50	1	1.04739	1.92863
WASHC5	Q12768	(C881)	LLC[DTB]FMIVK	Jurkat	PP219	50	1	1.00164	1.77248
ZWILCH	Q9H900	(C585)	IFFTNMVTC[DTB]SQVHFK	Jurkat	PP219	50	1	1.92993	2.16075
ABCG1	P45844	(C209)	EILTALGLLSC[DTB]ANTR	Jurkat	PP199	50	1	1.09348	2.11776
ANKRD54	Q6NXT1	(C185)	DGLGNTPLHLAAC[DTB]TNHVPVITTLLR	Jurkat	PP199	50	1	1.26408	5.09843
APPL1	Q9UKG1	(C570)	LTFPLPC[DTB]VVLYATHQENK	Jurkat	PP199	50	1	1.09998	1.81322
ARL15	Q9NXU5	(C133)	NELHSALQHPQLC[DTB]TLPFLILANHQDKPAAR	Jurkat	PP199	50	1	2.22812	1.97149
ATP2A2	P16615	(C875)	VSFYQLSHFLQC[DTB]K	Jurkat	PP199	50	1	1.24721	1.50349
C19orf54	Q5BKX5	(C226)	DLVLQHLVTGHPLLIPYDEDFNHEPC[DTB]QR	Jurkat	PP199	50	1	1.07693	1.49531
CNOT1	A5YKK6	(C616)	EHGEPFIQAC[DTB]MTFLK	Jurkat	PP199	50	1	1.15956	1.95993
COLGALT1	Q8NBJ5	(C203)	AAYSNFWC[DTB]GMTSQGYYK	Jurkat	PP199	50	1	1.75461	1.33121
COPS6	Q7L5N1	(C143)	QVC[DTB]EIIESPLFLK	Jurkat	PP199	50	1	1.11913	1.49341
CRLF3	Q8IUI8	(C313)	APTYFC[DTB]GQTLTFR	Jurkat	PP199	50	1	2.23448	3.69557
DIS3L	Q8TF46	(C88)	GIIFMQTAC[DTB]QAVQHQR	Jurkat	PP199	50	1	1.13053	3.94345
DUSP11	O75319	(C372)	LSYPAC[DTB]WEWTQ	Jurkat	PP199	50	1	1.12145	1.46475
EPHX2	P34913	(C154)	MHFDFLIESC[DTB]QVGMVKPEPQIYK	Jurkat	PP199	50	1	1.43688	1.42975
FAM120B	Q96EK7	(C700)	RLDTLLAC[DTB]FNLSSSR	Jurkat	PP199	50	1	1.40266	1.73967
GTF3C2	Q8WUA4	(C608)	LYPFQC[DTB]FLAHDQAVR	Jurkat	PP199	50	1	1.7164	1.98672
HSP90AA1	P07900	(C529)	KHGLEVIYMIEPIDEYC[DTB]VQQLK	Jurkat	PP199	50	1	1.16428	1.65235
HUWE1	Q7Z6Z7	(C612)	EVLGSLPNVFSALC[DTB]LNAR	Jurkat	PP199	50	1	1.11146	1.60367
IRF2BP1	Q8IU81	(C280)	LFTEYPC[DTB]GSGNVYAGVLAVAR	Jurkat	PP199	50	1	1.05265	1.72981
NSUN2	Q08J23	(C235)	LSSPC[DTB]IMVVNHDASSIPR	Jurkat	PP199	50	1	1.22266	4.95978
NT5C2	P49902	(C121)	VDAYGNLLVC[DTB]AHGFNFIR	Jurkat	PP199	50	1	1.48238	1.34296
OSGEP	Q9NPF4	(C110)	TVAQLWNKPLVGVNHC[DTB]IGHIEMGR	Jurkat	PP199	50	1	1.56134	3.67312
PDS5A	Q29RF7	(C686)	VLSFTHPTSFHSAETYESLLQC[DTB]LR	Jurkat	PP199	50	1	1.13862	1.52187
PRMT5	O14744	(C42)	QGFDFLC[DTB]MPVFHPR	Jurkat	PP199	50	1	1.48718	1.67356
SAMD9	Q5K651	(C1085)	FNPNAFIC[DTB]QALAR	Jurkat	PP199	50	1	2.98515	1.95343
SCRIB	Q14160	(C1082)	DATHQEAVSALLRPC[DTB]LELSLLVR	Jurkat	PP199	50	1	1.40161	1.32728
SEC13	P55735	(C153)	INNAHTIGC[DTB]NAVSWAPAVVPGSLIDHPSGQKPNYIK	Jurkat	PP199	50	1	2.84291	2.625
ZWILCH	Q9H900	(C585)	IFFTNMVTC[DTB]SQVHFK	Jurkat	PP199	50	1	2.45316	1.84084
ACAT1	P24752	(C126)	VC[DTB]ASGMK	Jurkat	PP224	50	1	2.3191	5.21425
ALDH6A1	Q02252	(C317)	C[DTB]MALSTAVLVGEAK	Jurkat	PP224	50	1	1.81962	6.16253
ACAT1	P24752	(C126)	VC[DTB]ASGMK	Jurkat	PP200	50	1	4.3158	12.8837
ACAT1	P24752	(C413)	QGEYGLASIC[DTB]NGGGGASAMLIQK	Jurkat	PP200	50	1	1.19915	3.39177
ALDH6A1	Q02252	(C317)	C[DTB]MALSTAVLVGEAK	Jurkat	PP200	50	1	2.37556	3.11481
BDH1	Q02338	(C86)	GFLVFAGC[DTB]LMK	Jurkat	PP200	50	1	1.09951	1.81064
FLOT1	O75955	(C34)	VFVLPC[DTB]IQQIQR	Jurkat	PP200	50	1	1.17815	3.734
SIRT7	Q9NRC8	(C266)	ADTILC[DTB]LGSSLK	Jurkat	PP200	50	1	1.34661	5.3457
TASOR	Q9UK61	(C149)	AC[DTB]LVHNELLEK	Jurkat	PP200	50	1	1.07404	2.88292
ALDH6A1	Q02252	(C317)	C[DTB]MALSTAVLVGEAK	Jurkat	PP173	50	1	2.7817	3.06582
ANKRD54	Q6NXT1	(C185)	DGLGNTPLHLAAC[DTB]TNHVPVITTLLR	Jurkat	PP173	50	1	1.23135	1.86159
APPL1	Q9UKG1	(C570)	LTFPLPC[DTB]VVLYATHQENK	Jurkat	PP173	50	1	1.08014	6.1182
C19orf54	Q5BKX5	(C226)	DLVLQHLVTGHPLLIPYDEDFNHEPC[DTB]QR	Jurkat	PP173	50	1	1.2616	1.87881
C9orf78	Q9NZ63	(C145)	NAEDC[DTB]LYELPENIR	Jurkat	PP173	50	1	1.24586	3.29929
CDC16	Q13042	(C455)	AIGNEVTVDKWEPLLNNLGHVC[DTB]R	Jurkat	PP173	50	1	1.03398	2.56994
CHRAC1	Q9NRG0	(C55)	ATELFVQC[DTB]LATYSYR	Jurkat	PP173	50	1	1.18256	2.52828
CRLF3	Q8IUI8	(C313)	APTYFC[DTB]GQTLTFR	Jurkat	PP173	50	1	1.37695	1.79426
EIF5	P55010	(C320)	YLLHGLEC[DTB]VVAMHQAQLISK	Jurkat	PP173	50	1	1.08974	3.87772
FAM120B	Q96EK7	(C700)	RLDTLLAC[DTB]FNLSSSR	Jurkat	PP173	50	1	1.1912	2.31555
GTF3C1	Q12789	(C973)	LC[DTB]YMGLLQFGPTEK	Jurkat	PP173	50	1	1.1587	4.3752
LONP1	P36776	(C637)	VLFIC[DTB]TANVTDTIPEPLR	Jurkat	PP173	50	1	1.10137	1.95677
OSGEP	Q9NPF4	(C110)	TVAQLWNKPLVGVNHC[DTB]IGHIEMGR	Jurkat	PP173	50	1	1.44682	2.47349
PRMT5	O14744	(C42)	QGFDFLC[DTB]MPVFHPR	Jurkat	PP173	50	1	1.11037	1.6808
PTRH1	Q86Y79	(C72)	HC[DTB]AADLALAPLGDAQLVLLRPR	Jurkat	PP173	50	1	1.06311	1.44083
SEC13	P55735	(C153)	INNAHTIGC[DTB]NAVSWAPAVVPGSLIDHPSGQKPNYIK	Jurkat	PP173	50	1	2.34977	3.58663
ZWILCH	Q9H900	(C585)	IFFTNMVTC[DTB]SQVHFK	Jurkat	PP173	50	1	1.44254	3.45424
AP5B1	Q2VPB7	(C160)	ELESC[DTB]KPGLLGGSLGLLR	Jurkat	PP192	50	1	1.10303	3.17119
TESC	Q96BS2	(C213)	FLNMETMALC[DTB]H	Jurkat	PP192	50	1	1.0694	2.27593
MOCS3	O95396	(C193)	YLVNDAC[DTB]VLAGRPLVSASALR	Jurkat	PP216	50	1	1.09923	1.30306
UBA6	A0AVT1	(C347)	KPNVGC[DTB]QQDSEELLK	Jurkat	PP216	50	1	1.03696	2.05033
DNAAF5	Q86Y56	(C349)	RPVLGC[DTB]R	Jurkat	PP215	50	1	1.0635	1.42188
ACAT1	P24752	(C126)	VC[DTB]ASGMK	Jurkat	PP175	50	1	1.43859	3.34235
ALDH6A1	Q02252	(C317)	C[DTB]MALSTAVLVGEAK	Jurkat	PP175	50	1	2.28135	2.94173
ACAT1	P24752	(C126)	VC[DTB]ASGMK	Jurkat	PP156	50	1	1.28339	2.66099
MKLN1	Q9UL63	(C82)	THVC[DTB]NLK	Jurkat	PP156	50	1	2.65817	3.83348
PNN	Q9H307	(C249)	MC[DTB]PATQK	Jurkat	PP156	50	1	1.15393	8.74051
ACAT1	P24752	(C126)	VC[DTB]ASGMK	Jurkat	PP1	50	1	2.30493	1.86797
C2orf69	Q8N8R5	(C267)	GC[DTB]VVLNQLLFELK	Jurkat	PP1	50	1	1.01897	1.89712
CNOT11	Q9UKZ1	(C453)	LVC[DTB]VFLQSLIR	Jurkat	PP1	50	1	1.13096	3.93611
GSTO1	P78417	(C32)	FC[DTB]PFAER	Jurkat	PP1	50	1	2.17637	1.78414
NIT1	Q86X76	(C203)	IGLAVC[DTB]YDMR	Jurkat	PP1	50	1	1.39433	1.98703
NIT2	Q9NQR4	(C153)	VGLGIC[DTB]YDMR	Jurkat	PP1	50	1	1.25215	2.03832
POLM	Q9NP87	(C409)	LPQPPGAAVGGSTRPC[DTB]PSWK	Jurkat	PP1	50	1	1.14013	1.58393
PRMT5	O14744	(C42)	QGFDFLC[DTB]MPVFHPR	Jurkat	PP1	50	1	1.54842	1.67474
ACAT1	P24752	(C126)	VC[DTB]ASGMK	Jurkat	PP8	50	1	2.32436	2.32494
NIT1	Q86X76	(C203)	IGLAVC[DTB]YDMR	Jurkat	PP8	50	1	2.57817	3.18067
NIT2	Q9NQR4	(C153)	VGLGIC[DTB]YDMR	Jurkat	PP8	50	1	2.44108	4.19539
NT5DC1	Q5TFE4	(C119)	HFLSDTGMAC[DTB]R	Jurkat	PP8	50	1	1.34795	1.85489
CCNQ	Q8N1B3	(C183)	DSYHGALC[DTB]LR	Jurkat	PP9	50	1	1.02938	4.81124
ANKRD54	Q6NXT1	(C185)	DGLGNTPLHLAAC[DTB]TNHVPVITTLLR	Jurkat	PP17	50	1	1.16721	1.53246
SEC13	P55735	(C153)	INNAHTIGC[DTB]NAVSWAPAVVPGSLIDHPSGQKPNYIK	Jurkat	PP17	50	1	1.61854	1.44447
ACAT1	P24752	(C126)	VC[DTB]ASGMK	Jurkat	PP23	50	1	4.4318	17.1472
NIT1	Q86X76	(C203)	IGLAVC[DTB]YDMR	Jurkat	PP23	50	1	2.63335	3.9259
NIT2	Q9NQR4	(C153)	VGLGIC[DTB]YDMR	Jurkat	PP23	50	1	2.57361	4.89885
RB1CC1	Q8TDY2	(C901)	GELVC[DTB]LEEVLQNK	Jurkat	PP23	50	1	1.01181	1.84705
AIP	O00170	(C78)	LPVWETIVC[DTB]TMR	Jurkat	PP22	50	1	1.07367	1.96616
ATAD2B	Q9ULI0	(C617)	ALC[DTB]TEAALIALR	Jurkat	PP22	50	1	1.10119	2.05906
ATRIP	Q8WXE1	(C585)	FQC[DTB]VFQVLPK	Jurkat	PP22	50	1	1.19014	2.12359
DENND6A	Q8IWF6	(C130)	VSLHC[DTB]LLDQFDK	Jurkat	PP22	50	1	1.19074	1.84971
NRBF2	Q96F24	(C126)	C[DTB]LPEIQGIFDR	Jurkat	PP22	50	1	1.17811	1.37801
RPLP1	P05386	(C61)	ALANVNIGSLIC[DTB]NVGAGGPAPAAGAAPAGGPAPSTAAAPAEEK	Jurkat	PP22	50	1	1.13084	1.74985
ACAT1	P24752	(C126)	VC[DTB]ASGMK	Jurkat	PP26	50	1	2.90215	2.4005
ARL15	Q9NXU5	(C133)	NELHSALQHPQLC[DTB]TLPFLILANHQDKPAAR	Jurkat	PP26	50	1	1.02557	1.58645
C7orf26	Q96N11	(C132)	IPVLEC[DTB]AASWLQR	Jurkat	PP26	50	1	1.27092	1.30245
INTS14	Q96SY0	(C310)	IPNFC[DTB]VLLHGSLK	Jurkat	PP26	50	1	1.13926	1.42443
MAT2B	Q9NZL9	(C93)	FEQVNLLDSNAVHHIIHDFQPHVIVHC[DTB]AAER	Jurkat	PP26	50	1	1.09082	1.434
WDR47	O94967	(C138)	LC[DTB]LLLTLPR	Jurkat	PP26	50	1	1.06599	1.40432
ANKRD54	Q6NXT1	(C185)	DGLGNTPLHLAAC[DTB]TNHVPVITTLLR	Jurkat	PP35	50	1	1.47067	1.58956
ARL15	Q9NXU5	(C133)	NELHSALQHPQLC[DTB]TLPFLILANHQDKPAAR	Jurkat	PP35	50	1	2.01775	1.38652
ARMC5	Q96C12	(C273)	AC[DTB]AEQLSLGGGLGPLVSLASHPK	Jurkat	PP35	50	1	1.33944	6.67837
BDH1	Q02338	(C86)	GFLVFAGC[DTB]LMK	Jurkat	PP35	50	1	1.17558	1.66557
COLGALT1	Q8NBJ5	(C203)	AAYSNFWC[DTB]GMTSQGYYK	Jurkat	PP35	50	1	1.70563	1.85265
CRLF3	Q8IUI8	(C313)	APTYFC[DTB]GQTLTFR	Jurkat	PP35	50	1	1.84879	1.50783
FAM120B	Q96EK7	(C700)	RLDTLLAC[DTB]FNLSSSR	Jurkat	PP35	50	1	1.42021	1.91152
GTF3C2	Q8WUA4	(C608)	LYPFQC[DTB]FLAHDQAVR	Jurkat	PP35	50	1	1.64891	2.00446
INTS14	Q96SY0	(C310)	IPNFC[DTB]VLLHGSLK	Jurkat	PP35	50	1	1.10156	1.46293
IRF2BP1	Q8IU81	(C280)	LFTEYPC[DTB]GSGNVYAGVLAVAR	Jurkat	PP35	50	1	1.2747	3.29696
LAMTOR2	Q9Y2Q5	(C92)	VANLLLC[DTB]MYAK	Jurkat	PP35	50	1	1.07623	1.30991
LIMA1	Q9UHB6	(C414)	LLANQQVFHISC[DTB]FR	Jurkat	PP35	50	1	1.07442	2.23429
OSGEP	Q9NPF4	(C110)	TVAQLWNKPLVGVNHC[DTB]IGHIEMGR	Jurkat	PP35	50	1	1.88126	2.73385
QARS1	P47897	(C687)	AFIHWVSQPLMC[DTB]EVR	Jurkat	PP35	50	1	1.15589	1.46648
SAMD9	Q5K651	(C1085)	FNPNAFIC[DTB]QALAR	Jurkat	PP35	50	1	2.02732	1.70235
SEC13	P55735	(C153)	INNAHTIGC[DTB]NAVSWAPAVVPGSLIDHPSGQKPNYIK	Jurkat	PP35	50	1	3.13976	3.48788
SERGEF	Q9UGK8	(C189)	LC[DTB]PGQTLPLFFTAK	Jurkat	PP35	50	1	1.12217	1.41979
WASHC5	Q12768	(C881)	LLC[DTB]FMIVK	Jurkat	PP35	50	1	1.18819	1.34883
ZWILCH	Q9H900	(C585)	IFFTNMVTC[DTB]SQVHFK	Jurkat	PP35	50	1	1.8773	1.32602
RABEP2	Q9H5N1	(C79)	QC[DTB]QEEVASLQAILK	Jurkat	PP29	50	1	1.32439	2.14561
ACAT1	P24752	(C126)	VC[DTB]ASGMK	Jurkat	PP38	50	1	1.11613	1.54688
DEPDC5	O75140	(C966)	ITEGEAHC[DTB]DIYGDRPR	Jurkat	PP38	50	1	1.00038	1.35828
ACAT1	P24752	(C126)	VC[DTB]ASGMK	Jurkat	PP48	50	1	1.47629	2.60612
MOB4	Q9Y3A3	(C134)	HTLDGAAC[DTB]LLNSNK	Jurkat	PP48	50	1	2.69484	9.03032
NIT1	Q86X76	(C203)	IGLAVC[DTB]YDMR	Jurkat	PP48	50	1	2.05508	3.10211
NIT2	Q9NQR4	(C153)	VGLGIC[DTB]YDMR	Jurkat	PP48	50	1	2.36774	4.82387
NPC1	O15118	(C346)	WGSFC[DTB]VR	Jurkat	PP48	50	1	1.00614	2.12046
PRMT5	O14744	(C42)	QGFDFLC[DTB]MPVFHPR	Jurkat	PP48	50	1	1.22039	1.31865
THOP1	P52888	(C175)	LSLLC[DTB]IDFNK	Jurkat	PP48	50	1	1.68787	5.86623
DDX25	Q9UHL0	(C319)	QYYVLC[DTB]EHR	Jurkat	PP52	50	1	1.02485	1.81153
HARS2	P49590	(C84)	ILDLVISC[DTB]FK	Jurkat	PP56	50	1	1.02458	1.5975
INTS3	Q68E01	(C248)	FMEC[DTB]LMIGR	Jurkat	PP56	50	1	1.08058	2.06638
RNF138	Q8WVD3	(C42)	C[DTB]FLTAMR	Jurkat	PP56	50	1	1.02754	1.31882
SIL1	Q9H173	(C294)	VLFALC[DTB]SLLR	Jurkat	PP56	50	1	1.10975	1.32728
TREX1	Q9NSU2	(C77)	AC[DTB]SPAASEITGLSTAVLAAHGR	Jurkat	PP56	50	1	1.32977	1.651
UBR2	Q8IWV8	(C1679)	EC[DTB]QVLFLAGK	Jurkat	PP56	50	1	1.18553	6.24403
WDR47	O94967	(C138)	LC[DTB]LLLTLPR	Jurkat	PP56	50	1	1.03598	1.75488
ZC3H7A	Q8IWR0	(C608)	C[DTB]LVHILR	Jurkat	PP56	50	1	1.06912	1.83267
STK39	Q9UEW8	(C82)	DAYELQEVIGSGATAVVQAALC[DTB]KPR	Jurkat	PP57	50	1	1.03486	1.42196
ACAT1	P24752	(C126)	VC[DTB]ASGMK	Jurkat	PP66	50	1	1.74536	7.11198
ALDH6A1	Q02252	(C317)	C[DTB]MALSTAVLVGEAK	Jurkat	PP66	50	1	1.08402	2.92338
EEF1AKMT2	Q5JPI9	(C192)	GFFLITSC[DTB]NWTK	Jurkat	PP66	50	1	1.08742	1.38988
NIT1	Q86X76	(C203)	IGLAVC[DTB]YDMR	Jurkat	PP66	50	1	1.49484	7.98408
NIT2	Q9NQR4	(C153)	VGLGIC[DTB]YDMR	Jurkat	PP66	50	1	1.53212	17.0182
WASHC5	Q12768	(C881)	LLC[DTB]FMIVK	Jurkat	PP66	50	1	1.26704	4.24038
CNOT11	Q9UKZ1	(C453)	LVC[DTB]VFLQSLIR	Jurkat	PP63	50	1	1.12023	1.36091
GCAT	O75600	(C305)	ARPYLFSNSLPPAVVGC[DTB]ASK	Jurkat	PP63	50	1	1.05824	1.42571
MAD2L1BP	Q15013	(C221)	NC[DTB]GEDWFRPK	Jurkat	PP78	50	1	1.00417	1.44696
NIT1	Q86X76	(C203)	IGLAVC[DTB]YDMR	Jurkat	PP73	50	1	1.87131	4.32524
NIT2	Q9NQR4	(C153)	VGLGIC[DTB]YDMR	Jurkat	PP73	50	1	1.83192	7.16383
TBC1D13	Q9NVG8	(C131)	LC[DTB]PDISFFQR	Jurkat	PP73	50	1	1.21271	2.23523
ACAT2	Q9BWD1	(C65)	RATVAPEDVSEVIFGHVLAAGC[DTB]GQNPVR	Jurkat	PP81	50	1	1.04539	5.69788
AKT3	Q9Y243	(C119)	MNC[DTB]SPTSQIDNIGEEEMDASTTHHK	Jurkat	PP81	50	1	1.42049	5.58346
BCAS2	O75934	(C132)	IENLELMSQHGC[DTB]NAWK	Jurkat	PP81	50	1	1.09691	5.35038
CDC5L	Q99459	(C96)	TAAQC[DTB]LEHYEFLLDK	Jurkat	PP81	50	1	1.03208	2.32533
CTH	P32929	(C229)	YMNGHSDVVMGLVSVNC[DTB]ESLHNR	Jurkat	PP81	50	1	1.16226	1.63832
DDB1	Q16531	(C903)	TEC[DTB]NHYNNIMALYLK	Jurkat	PP81	50	1	1.68965	7.4713
DENND10P1;DENND10	Q6NSW5;Q8TCE6	(C135);(C135)	GIC[DTB]QSEENGSFLSK	Jurkat	PP81	50	1	1.55489	2.53243
DNAJC13	O75165	(C2181)	SLQYGEQVNEILC[DTB]R	Jurkat	PP81	50	1	1.25528	6.09446
ESCO2	Q56NI9	(C392)	SC[DTB]GMIYTASNPEDEMQHVQHHHR	Jurkat	PP81	50	1	1.91013	1.6467
FBH1	Q8NFZ0	(C857)	C[DTB]HIEDLDFAEYILGTVHK	Jurkat	PP81	50	1	2.08801	2.52019
GTF3C1	Q12789	(C973)	LC[DTB]YMGLLQFGPTEK	Jurkat	PP81	50	1	1.03712	3.0424
LONP1	P36776	(C637)	VLFIC[DTB]TANVTDTIPEPLR	Jurkat	PP81	50	1	1.12183	3.03763
MED4	Q9NPJ6	(C162)	ISASNAVC[DTB]APLTWVPGDPR	Jurkat	PP81	50	1	1.2067	2.5798
MTMR10	Q9NXD2	(C104)	NLLLGEHDVPLTC[DTB]IEQIVTVNDHK	Jurkat	PP81	50	1	1.12509	5.03107
NAIF1	Q69YI7	(C266)	SQEVQAC[DTB]AQER	Jurkat	PP81	50	1	1.11654	4.60318
NSF	P46459	(C599)	SQLSC[DTB]VVVDDIER	Jurkat	PP81	50	1	1.18516	1.32798
NT5C2	P49902	(C121)	VDAYGNLLVC[DTB]AHGFNFIR	Jurkat	PP81	50	1	1.06663	2.05639
PPP1R12C	Q9BZL4	(C211)	C[DTB]WLNGGAMPEAR	Jurkat	PP81	50	1	1.19247	4.38966
PRKCQ	Q04759	(C540)	TNTFC[DTB]GTPDYIAPEILLGQK	Jurkat	PP81	50	1	1.51422	5.25895
RANBP3	Q9H6Z4	(C228)	SPSEAADEVC[DTB]ALEEKEPQK	Jurkat	PP81	50	1	1.38537	2.05756
SARS2	Q9NP81	(C455)	LHIMFQTEAGELQFAHTVNATAC[DTB]AVPR	Jurkat	PP81	50	1	1.13649	1.41938
SEC13	P55735	(C153)	INNAHTIGC[DTB]NAVSWAPAVVPGSLIDHPSGQKPNYIK	Jurkat	PP81	50	1	2.15956	1.78535
SLC25A13	Q9UJS0	(C565)	AGQTTYSGVIDC[DTB]FR	Jurkat	PP81	50	1	1.15656	6.7844
STK39	Q9UEW8	(C82)	DAYELQEVIGSGATAVVQAALC[DTB]KPR	Jurkat	PP81	50	1	1.10467	4.24438
TYW5	A2RUC4	(C40)	KPLVLEGIDLGPC[DTB]TSK	Jurkat	PP81	50	1	1.14073	5.24437
COLGALT1	Q8NBJ5	(C203)	AAYSNFWC[DTB]GMTSQGYYK	Jurkat	PP82	50	1	1.27315	1.78283
NMRK1	Q9NWW6	(C30)	HLPNC[DTB]SVISQDDFFKPESEIETDK	Jurkat	PP82	50	1	1.24307	1.44649
NSUN2	Q08J23	(C235)	LSSPC[DTB]IMVVNHDASSIPR	Jurkat	PP82	50	1	1.03171	1.55613
TRDMT1	O14717	(C287)	YALLLDIVQPTC[DTB]R	Jurkat	PP82	50	1	1.11905	1.35461
UIMC1	Q96RL1	(C661)	VPSPGMEEAGC[DTB]SR	Jurkat	PP82	50	1	1.04923	1.65078
RAB29	O14966	(C120)	LTLPNGEPVPC[DTB]LLLANK	Jurkat	PP87	50	1	1.07244	1.37335
DDX54	Q8TDD1	(C149)	TAC[DTB]FLLPMFER	Jurkat	PP91	50	1	1.02096	1.30745
EIF5	P55010	(C320)	YLLHGLEC[DTB]VVAMHQAQLISK	Jurkat	PP91	50	1	1.00494	1.62903
EPB41L2	O43491	(C314)	YFLC[DTB]LQLR	Jurkat	PP91	50	1	1.20663	1.84051
EPG5	Q9HCE0	(C472)	VGC[DTB]PGDHLFLLNHILR	Jurkat	PP91	50	1	1.3266	6.69759
ESCO1	Q5FWF5	(C580)	C[DTB]NSHLEITIPK	Jurkat	PP91	50	1	1.76131	1.74959
WDR33	Q9C0J8	(C249)	C[DTB]VDWHPTK	Jurkat	PP91	50	1	1.09864	1.47981
XPO7	Q9UIA9	(C835)	GISIC[DTB]FSMLK	Jurkat	PP91	50	1	1.04092	1.57788
APPL1	Q9UKG1	(C570)	LTFPLPC[DTB]VVLYATHQENK	Jurkat	PP104	50	1	1.26182	2.00477
ARMC5	Q96C12	(C273)	AC[DTB]AEQLSLGGGLGPLVSLASHPK	Jurkat	PP104	50	1	1.08148	1.52413
CLCN6	P51797	(C56)	C[DTB]INDPYLEVLETMDNKK	Jurkat	PP104	50	1	1.01493	3.14819
ETF1	P62495	(C127)	KVNIDFEPFKPINTSLYLC[DTB]DNK	Jurkat	PP104	50	1	1.01471	1.65938
EXOC8	Q8IYI6	(C460)	LC[DTB]HVFFTSLLETAR	Jurkat	PP104	50	1	1.00049	2.22159
FAM120B	Q96EK7	(C700)	RLDTLLAC[DTB]FNLSSSR	Jurkat	PP104	50	1	1.49662	1.97261
FANCG	O15287	(C130)	ASC[DTB]LLPELLSALHR	Jurkat	PP104	50	1	1.00468	1.31022
HNRNPD	Q14103	(C226)	GFC[DTB]FITFK	Jurkat	PP104	50	1	1.05215	1.92547
INTS14	Q96SY0	(C310)	IPNFC[DTB]VLLHGSLK	Jurkat	PP104	50	1	1.11432	6.51232
NEURL4	Q96JN8	(C1555)	GATLLC[DTB]ALLVR	Jurkat	PP104	50	1	1.08054	1.86743
OSGEP	Q9NPF4	(C110)	TVAQLWNKPLVGVNHC[DTB]IGHIEMGR	Jurkat	PP104	50	1	1.21423	1.30341
PGM2	Q96G03	(C157)	LC[DTB]AGIMITASHNPK	Jurkat	PP104	50	1	1.05647	1.59518
PIK3CG	P48736	(C219)	IANNC[DTB]IFIVIHR	Jurkat	PP104	50	1	1.12059	1.65158
RAB37	Q96AX2	(C44)	TC[DTB]FLIQFK	Jurkat	PP104	50	1	1.03695	3.17435
SERGEF	Q9UGK8	(C189)	LC[DTB]PGQTLPLFFTAK	Jurkat	PP104	50	1	1.03559	1.45892
WASHC5	Q12768	(C881)	LLC[DTB]FMIVK	Jurkat	PP104	50	1	1.17448	1.64882
ACACA	Q13085	(C634)	VQAERPDTMLGVVC[DTB]GALHVADVSLR	Jurkat	PP106	50	1	1.2903	1.31445
ACAT1	P24752	(C126)	VC[DTB]ASGMK	Jurkat	PP106	50	1	3.00086	2.26786
BOD1L1	Q8NFC6	(C749)	YKGDC[DTB]MHK	Jurkat	PP106	50	1	1.32544	1.91327
MAP2K3	P46734	(C29)	ISC[DTB]MSKPPAPNPTPPR	Jurkat	PP106	50	1	1.15954	6.40789
NIT1	Q86X76	(C203)	IGLAVC[DTB]YDMR	Jurkat	PP106	50	1	2.7998	2.57061
NIT2	Q9NQR4	(C153)	VGLGIC[DTB]YDMR	Jurkat	PP106	50	1	2.72683	2.77017
POLR2B	P30876	(C958)	QEDMPFTC[DTB]EGITPDIIINPHAIPSR	Jurkat	PP106	50	1	1.05326	1.45393
STK3	Q13188	(C410)	SHENC[DTB]NQNMHEPFPMSK	Jurkat	PP106	50	1	1.30305	2.45215
TDRD7	Q8NHU6	(C1029)	C[DTB]NQWSEEASMVFR	Jurkat	PP106	50	1	1.05946	1.41097
URB2	Q14146	(C291)	LVDAGYC[DTB]AASLHTSVVANSVALLYK	Jurkat	PP106	50	1	1.03554	2.02406
ZNF174	Q15697	(C232)	GAKPC[DTB]AVSAGR	Jurkat	PP106	50	1	1.00291	2.69869
ZNF761	Q86XN6	(C287)(C455)(C623)	TSSLTC[DTB]HR	Jurkat	PP106	50	1	1.05191	1.45129
ALDH6A1	Q02252	(C317)	C[DTB]MALSTAVLVGEAK	Jurkat	PP112	50	1	1.25892	2.56077
NIT1	Q86X76	(C203)	IGLAVC[DTB]YDMR	Jurkat	PP112	50	1	1.19958	4.14621
NIT2	Q9NQR4	(C153)	VGLGIC[DTB]YDMR	Jurkat	PP112	50	1	1.28714	4.08964
ALDH6A1	Q02252	(C317)	C[DTB]MALSTAVLVGEAK	Jurkat	PP107	50	1	1.22137	2.54904
UBL7	Q96S82	(C66)	LQESVPDPELIDLIYC[DTB]GR	Jurkat	PP107	50	1	1.41092	1.73354
ABHD5	Q8WTS1	(C299)	SC[DTB]IDGNSGTSIQSLRPHSYVK	Jurkat	PP118	50	1	2.91295	16.4564
ACAT1	P24752	(C126)	VC[DTB]ASGMK	Jurkat	PP118	50	1	2.70102	6.42513
ZBTB18	Q99592	(C421)	TFSC[DTB]MYTLK	Jurkat	PP118	50	1	1.04797	1.7926
ACAT1	P24752	(C126)	VC[DTB]ASGMK	Jurkat	PP122	50	1	1.95574	1.93463
ALDH6A1	Q02252	(C317)	C[DTB]MALSTAVLVGEAK	Jurkat	PP134	50	1	1.49579	4.83027
PIAS4	Q8N2W9	(C326)	VSLIC[DTB]PLVK	Jurkat	PP134	50	1	1.06699	4.64642
AASDHPPT	Q9NRN7	(C23)	WAFSC[DTB]GTWLPSR	Jurkat	PP147	50	1	1.08453	3.08571
ABCC1	P33527	(C1047)	C[DTB]LHVDLLHSILR	Jurkat	PP147	50	1	1.04242	3.89934
ABHD16A	O95870	(C205)	LPC[DTB]QITSYLVAHTLGR	Jurkat	PP147	50	1	1.04156	1.42448
APPL1	Q9UKG1	(C570)	LTFPLPC[DTB]VVLYATHQENK	Jurkat	PP147	50	1	1.45199	5.28264
EIF1B	O60739	(C94)	KNIC[DTB]QFLLEVGIVK	Jurkat	PP147	50	1	1.05439	1.97913
FBH1	Q8NFZ0	(C857)	C[DTB]HIEDLDFAEYILGTVHK	Jurkat	PP147	50	1	1.33584	1.41724
NT5C2	P49902	(C121)	VDAYGNLLVC[DTB]AHGFNFIR	Jurkat	PP147	50	1	1.03833	1.3968
OSGEP	Q9NPF4	(C110)	TVAQLWNKPLVGVNHC[DTB]IGHIEMGR	Jurkat	PP147	50	1	1.01763	1.63048
PHRF1	Q9P1Y6	(C407)	RPVHSSC[DTB]IPSVLKPVEPSLGLLR	Jurkat	PP147	50	1	1.18614	1.80071
RAB29	O14966	(C120)	LTLPNGEPVPC[DTB]LLLANK	Jurkat	PP147	50	1	1.2275	1.39032
SAMD9	Q5K651	(C1085)	FNPNAFIC[DTB]QALAR	Jurkat	PP147	50	1	1.07363	1.68447
SARS2	Q9NP81	(C455)	LHIMFQTEAGELQFAHTVNATAC[DTB]AVPR	Jurkat	PP147	50	1	1.19842	1.64119
SEC13	P55735	(C153)	INNAHTIGC[DTB]NAVSWAPAVVPGSLIDHPSGQKPNYIK	Jurkat	PP147	50	1	1.85811	1.52795
SNAPC4	Q5SXM2	(C1309)	LPYQPPALC[DTB]SLR	Jurkat	PP147	50	1	1.36896	2.04628
STRADA	Q7RTN6	(C107)	INLEAC[DTB]SNEMVTFLQGELHVSK	Jurkat	PP147	50	1	1.21764	2.82119
TIMELESS	Q9UNS1	(C606)	IQDC[DTB]LLAGQAPQALTLLR	Jurkat	PP147	50	1	1.07706	2.36278
ACAT1	P24752	(C126)	VC[DTB]ASGMK	Jurkat	PP179	50	1	3.49132	9.23201
NEK9	Q8TD19	(C623)	LLTFGC[DTB]NK	Jurkat	PP179	50	1	1.50309	3.60954
PIAS4	Q8N2W9	(C326)	VSLIC[DTB]PLVK	Jurkat	PP179	50	1	2.04432	3.73704
ACAT1	P24752	(C126)	VC[DTB]ASGMK	Jurkat	PP185	50	1	4.01373	10.5553
ALAD	P13716	(C223)	C[DTB]YQLPPGAR	Jurkat	PP185	50	1	1.00086	2.15713
ALDH6A1	Q02252	(C317)	C[DTB]MALSTAVLVGEAK	Jurkat	PP185	50	1	2.38045	4.19324
ARL15	Q9NXU5	(C133)	NELHSALQHPQLC[DTB]TLPFLILANHQDKPAAR	Jurkat	PP185	50	1	1.16284	1.86544
NT5DC1	Q5TFE4	(C119)	HFLSDTGMAC[DTB]R	Jurkat	PP185	50	1	1.1551	1.6378
SIRT7	Q9NRC8	(C266)	ADTILC[DTB]LGSSLK	Jurkat	PP185	50	1	1.10163	1.76398
TASOR	Q9UK61	(C149)	AC[DTB]LVHNELLEK	Jurkat	PP185	50	1	1.10203	10.539
ACAT1	P24752	(C126)	VC[DTB]ASGMK	Jurkat	PP187	50	1	4.23499	3.86696
ALDH6A1	Q02252	(C317)	C[DTB]MALSTAVLVGEAK	Jurkat	PP187	50	1	2.00681	2.89006
EIF1B	O60739	(C94)	KNIC[DTB]QFLLEVGIVK	Jurkat	PP187	50	1	1.12143	1.73219
LZTR1	Q8N653	(C423)	FQFSC[DTB]YPK	Jurkat	PP187	50	1	1.21624	2.18321
SEL1L	Q9UBV2	(C539)	SC[DTB]HTAVELFK	Jurkat	PP187	50	1	1.18409	3.62308
SNAPC4	Q5SXM2	(C1309)	LPYQPPALC[DTB]SLR	Jurkat	PP187	50	1	1.44605	2.72294
WDR47	O94967	(C138)	LC[DTB]LLLTLPR	Jurkat	PP187	50	1	1.19199	1.37162
ALDH6A1	Q02252	(C317)	C[DTB]MALSTAVLVGEAK	Jurkat	PP193	50	1	1.72795	3.89453
BCAT1	P54687	(C140)	ATLPVFDKEELLEC[DTB]IQQLVK	Jurkat	PP193	50	1	1.0803	1.91875
DENND6A	Q8IWF6	(C130)	VSLHC[DTB]LLDQFDK	Jurkat	PP193	50	1	1.08886	1.41362
PUM3	Q15397	(C508)	SAC[DTB]VLVSDILGSATGDVQPTMNAIASLAATGLHPGGK	Jurkat	PP193	50	1	1.1703	1.51471
ACAT1	P24752	(C126)	VC[DTB]ASGMK	Jurkat	PP203	50	1	3.38395	4.59514
ALDH6A1	Q02252	(C317)	C[DTB]MALSTAVLVGEAK	Jurkat	PP203	50	1	1.18585	2.93555
BLOC1S3	Q6QNY0	(C168)	GDLC[DTB]ALAER	Jurkat	PP203	50	1	1.1729	3.25282
ETV6	P41212	(C157)	ILFSPFFHPGNSIHTQPEVILHQNHEEDNC[DTB]VQR	Jurkat	PP203	50	1	1.05919	1.40487
ACAT1	P24752	(C126)	VC[DTB]ASGMK	Jurkat	PP225	50	1	2.06778	3.11581
ALDH6A1	Q02252	(C317)	C[DTB]MALSTAVLVGEAK	Jurkat	PP225	50	1	2.06745	3.03985
BCOR	Q6W2J9	(C1488)	IC[DTB]DVNHR	Jurkat	PP225	50	1	1.46044	1.73696
BDH1	Q02338	(C86)	GFLVFAGC[DTB]LMK	Jurkat	PP225	50	1	1.06419	1.36676
BLOC1S3	Q6QNY0	(C168)	GDLC[DTB]ALAER	Jurkat	PP225	50	1	1.12507	1.72234
RRAGC	Q9HB90	(C358)	GLIDYNFHC[DTB]FR	Jurkat	PP225	50	1	1.06554	2.60062
THOC2	Q8NI27	(C981)	FLQLC[DTB]IFPR	Jurkat	PP225	50	1	1.03282	3.4691
TMCO6	Q96DC7	(C309)	TEDAGLELLAC[DTB]PVLR	Jurkat	PP225	50	1	1.1805	1.4632
XRCC3	O43542	(C86)	LSLGC[DTB]PVLDALLR	Jurkat	PP225	50	1	1.12743	3.64965
ACAT1	P24752	(C126)	VC[DTB]ASGMK	Jurkat	PP138	50	1	3.72448	6.00707
ALDH6A1	Q02252	(C317)	C[DTB]MALSTAVLVGEAK	Jurkat	PP138	50	1	2.3072	3.33533
FLOT1	O75955	(C34)	VFVLPC[DTB]IQQIQR	Jurkat	PP138	50	1	1.07775	2.74982
PARK7	Q99497	(C106)	GLIAAIC[DTB]AGPTALLAHEIGFGSK	Jurkat	PP138	50	1	1.22181	7.2642
SNAPC4	Q5SXM2	(C1309)	LPYQPPALC[DTB]SLR	Jurkat	PP138	50	1	1.22926	2.00445
UBALD2	Q8IYN6	(C23)	HQVMINQFVLAAGC[DTB]AADQAK	Jurkat	PP138	50	1	1.12504	1.61654
