# Supplementary material for: Robust proteome profiling of cysteine-reactive fragments using label-free chemoproteomics
Source: Nat Commun. 2025 Jan 2;16:73. doi: 10.1038/s41467-024-55057-5 (PMC11697256; doi:10.1038/s41467-024-55057-5)
Supplement: Supplementary file 6 — Source Data [file 41467_2024_55057_MOESM6_ESM.xlsx]

## Sheet: Experiment_summary
Experiment description	Lysate or live cells?	Cell line	Total compounds screened	Compound concentrations	Treatment time	PRIDE	Precursor intensities file name	Peptide intensities file name	Protein intensities file name
Initial screen of 80 chloroacetamides in cell lysate	lysate	HEK293T	80	50 μM	1 h	PXD054127	ELB00105_precursor_intensities.csv	ELB00105_peptide_intensities.csv	N/A
Initial screen of 80 chloroacetamides in cell lysate	lysate	Jurkat	80	50 μM	1 h	PXD054127	ELB00106_precursor_intensities.csv	ELB00106_peptide_intensities.csv	N/A
Concentration-response screening of 8 chloroacetamides (10 concentrations)	lysate	HEK293T	8	0.39, 0.78, 1.56, 3.13, 6.25, 12.5, 25.0, 50.0, 100, 200 μM	1 h	PXD054145	ELB00114_precursor_intensities.csv	ELB00114_peptide_intensities.csv	N/A
Concentration-response screening of PP48 and 7 SAR analogues (5 concentrations)	lysate	HEK293T	8	3.13, 6.25, 12.5, 25.0, 50.0 μM	1 h	PXD054145	ELB00392_precursor_intensities.csv	ELB00392_peptide_intensities.csv	N/A
Screening of PP48 and 3 SAR analogues in live cells	live cells	HEK293T	4	2, 10, 25 μM	2 h, 24 h	PXD054145	ELB00180_precursor_intensities.csv	ELB00180_peptide_intensities.csv	N/A
		HEK293T	N/A	N/A	N/A	PXD054105	N/A	N/A	ELB00133_processed_data_log2_intensities.csv

## Sheet: Fig 1c-f
Figure 1c-f - Protein and cysteine coverage in HEK and Jurkat	Data table within publically avaialable directory (PRIDE: PXD054127 and PXD054105)	ELB00105_precursor_intensities.csv
		ELB00105_peptide_intensities.csv
		ELB00106_precursor_intensities.csv
		ELB00106_peptide_intensities.csv
		ELB00133_processed_data_log2_intensities.csv
Condition	File_name	Replicate
HEK293T_DMSO_0uM_1h	DC2461_ELB00032_20220318_DIA_H00AGKH_P01_A12_S1-A12_1_1923	1
HEK293T_DMSO_0uM_1h	DC2461_ELB00032_20220318_DIA_H00AGKH_P01_B12_S1-B12_1_1983	2
HEK293T_DMSO_0uM_1h	DC2461_ELB00032_20220318_DIA_H00AGKH_P01_C12_S1-C12_1_2008	3
HEK293T_DMSO_0uM_1h	DC2461_ELB00032_20220318_DIA_H00AGKH_P01_D12_S1-D12_1_2019	4
HEK293T_DMSO_0uM_1h	DC2461_ELB00032_20220318_DIA_H00AGKI_P02_A12_S2-A12_1_1944	5
HEK293T_DMSO_0uM_1h	DC2461_ELB00032_20220318_DIA_H00AGKI_P02_B12_S2-B12_1_1956	6
HEK293T_DMSO_0uM_1h	DC2461_ELB00032_20220318_DIA_H00AGKI_P02_C12_S2-C12_1_2033	7
HEK293T_DMSO_0uM_1h	DC2461_ELB00032_20220318_DIA_H00AGKI_P02_D12_S2-D12_1_2051	8
HEK293T_DMSO_0uM_1h	DC2461_ELB00032_20220318_DIA_H00AGKJ_P03_A12_S3-A12_1_2201	9
HEK293T_DMSO_0uM_1h	DC2461_ELB00032_20220318_DIA_H00AGKJ_P03_B12_S3-B12_1_2228	10
HEK293T_DMSO_0uM_1h	DC2461_ELB00032_20220318_DIA_H00AGKJ_P03_C12_S3-C12_1_2237	11
HEK293T_DMSO_0uM_1h	DC2461_ELB00032_20220318_DIA_H00AGKJ_P03_D12_S3-D12_1_2290	12
HEK293T_DMSO_0uM_1h	DC2461_ELB00032_20220318_DIA_H00AGKK_P04_A12_S4-A12_1_2280	13
HEK293T_DMSO_0uM_1h	DC2461_ELB00032_20220318_DIA_H00AGKK_P04_B12_S4-B12_1_2289	14
HEK293T_DMSO_0uM_1h	DC2461_ELB00032_20220318_DIA_H00AGKK_P04_C12_S4-C12_1_2252	15
HEK293T_DMSO_0uM_1h	DC2461_ELB00032_20220318_DIA_H00AGKK_P04_D12_S4-D12_1_2172	16
Jurkat_DMSO_0uM_1h	DC2543_ELB00043_20220401_DIA_H00AJ3C_P01_A12_S1-A12_1_2884	1
Jurkat_DMSO_0uM_1h	DC2543_ELB00043_20220401_DIA_H00AJ3C_P01_B12_S1-B12_1_2906	2
Jurkat_DMSO_0uM_1h	DC2543_ELB00043_20220401_DIA_H00AJ3C_P01_C12_S1-C12_1_2952	3
Jurkat_DMSO_0uM_1h	DC2543_ELB00043_20220401_DIA_H00AJ3C_P01_D12_S1-D12_1_2901	4
Jurkat_DMSO_0uM_1h	DC2543_ELB00043_20220401_DIA_H00AJ3L_P02_A12_S2-A12_1_2793	5
Jurkat_DMSO_0uM_1h	DC2543_ELB00043_20220401_DIA_H00AJ3L_P02_B12_S2-B12_1_2883	6
Jurkat_DMSO_0uM_1h	DC2543_ELB00043_20220401_DIA_H00AJ3L_P02_C12_S2-C12_1_2803	7
Jurkat_DMSO_0uM_1h	DC2543_ELB00043_20220401_DIA_H00AJ3L_P02_D12_S2-D12_1_2880	8
Jurkat_DMSO_0uM_1h	DC2543_ELB00043_20220401_DIA_H00AJ3J_P03_A12_S3-A12_1_3068	9
Jurkat_DMSO_0uM_1h	DC2543_ELB00043_20220401_DIA_H00AJ3J_P03_B12_S3-B12_1_3061	10
Jurkat_DMSO_0uM_1h	DC2543_ELB00043_20220401_DIA_H00AJ3J_P03_C12_S3-C12_1_3069	11
Jurkat_DMSO_0uM_1h	DC2543_ELB00043_20220401_DIA_H00AJ3J_P03_D12_S3-D12_1_3181	12
Jurkat_DMSO_0uM_1h	DC2543_ELB00043_20220401_DIA_H00AJ3K_P04_A12_S4-A12_1_3058	13
Jurkat_DMSO_0uM_1h	DC2543_ELB00043_20220401_DIA_H00AJ3K_P04_B12_S4-B12_1_3176	14
Jurkat_DMSO_0uM_1h	DC2543_ELB00043_20220401_DIA_H00AJ3K_P04_C12_S4-C12_1_3159	15
Jurkat_DMSO_0uM_1h	DC2543_ELB00043_20220401_DIA_H00AJ3K_P04_D12_S2-D12_1_3239	16
HEK293T_DMSO_0uM_0h	ELB00131_DC2882_P03_A04_16362.d	1
HEK293T_DMSO_0uM_0h	ELB00131_DC2882_P03_B04_16363.d	2
HEK293T_DMSO_0uM_0h	ELB00131_DC2882_P03_C04_16364.d	3

## Sheet: Fig 2b-g, 3a-d, Supp Fig 6
Figure 2b-g, 3a-d - Liganding events in Jurkat and HEK293T lysate	Data table within publically avaialable directory (PRIDE: PXD054127)	ELB00105_precursor_intensities.csv
		ELB00105_peptide_intensities.csv
		ELB00106_precursor_intensities.csv
		ELB00106_peptide_intensities.csv
Condition	File_name	Replicate
HEK293T_PP118_50uM_1h	DC2461_ELB00032_20220318_DIA_H00AGKH_P01_A02_S1-A2_1_2090	1
HEK293T_PP208_50uM_1h	DC2461_ELB00032_20220318_DIA_H00AGKH_P01_A03_S1-A3_1_2029	1
HEK293T_PP215_50uM_1h	DC2461_ELB00032_20220318_DIA_H00AGKH_P01_A04_S1-A4_1_1994	1
HEK293T_PP219_50uM_1h	DC2461_ELB00032_20220318_DIA_H00AGKH_P01_A05_S1-A5_1_1963	1
HEK293T_PP131_50uM_1h	DC2461_ELB00032_20220318_DIA_H00AGKH_P01_A06_S1-A6_1_2042	1
HEK293T_PP156_50uM_1h	DC2461_ELB00032_20220318_DIA_H00AGKH_P01_A07_S1-A7_1_2108	1
HEK293T_PP76_50uM_1h	DC2461_ELB00032_20220318_DIA_H00AGKH_P01_A08_S1-A8_1_1981	1
HEK293T_PP112_50uM_1h	DC2461_ELB00032_20220318_DIA_H00AGKH_P01_A09_S1-A9_1_1977	1
HEK293T_PP173_50uM_1h	DC2461_ELB00032_20220318_DIA_H00AGKH_P01_A10_S1-A10_1_2080	1
HEK293T_PP38_50uM_1h	DC2461_ELB00032_20220318_DIA_H00AGKH_P01_A11_S1-A11_1_2027	1
HEK293T_DMSO_0uM_1h	DC2461_ELB00032_20220318_DIA_H00AGKH_P01_A12_S1-A12_1_1923	1
HEK293T_PP222_50uM_1h	DC2461_ELB00032_20220318_DIA_H00AGKH_P01_B02_S1-B2_1_1961	1
HEK293T_PP87_50uM_1h	DC2461_ELB00032_20220318_DIA_H00AGKH_P01_B03_S1-B3_1_2009	1
HEK293T_PP214_50uM_1h	DC2461_ELB00032_20220318_DIA_H00AGKH_P01_B04_S1-B4_1_2054	1
HEK293T_PP209_50uM_1h	DC2461_ELB00032_20220318_DIA_H00AGKH_P01_B05_S1-B5_1_2057	1
HEK293T_PP128_50uM_1h	DC2461_ELB00032_20220318_DIA_H00AGKH_P01_B06_S1-B6_1_2113	1
HEK293T_PP78_50uM_1h	DC2461_ELB00032_20220318_DIA_H00AGKH_P01_B07_S1-B7_1_1967	1
HEK293T_PP97_50uM_1h	DC2461_ELB00032_20220318_DIA_H00AGKH_P01_B08_S1-B8_1_1984	1
HEK293T_PP1_50uM_1h	DC2461_ELB00032_20220318_DIA_H00AGKH_P01_B09_S1-B9_1_2066	1
HEK293T_PP9_50uM_1h	DC2461_ELB00032_20220318_DIA_H00AGKH_P01_B10_S1-B10_1_2082	1
HEK293T_PP47_50uM_1h	DC2461_ELB00032_20220318_DIA_H00AGKH_P01_B11_S1-B11_1_1952	1
HEK293T_DMSO_0uM_1h	DC2461_ELB00032_20220318_DIA_H00AGKH_P01_B12_S1-B12_1_1983	2
HEK293T_PP82_50uM_1h	DC2461_ELB00032_20220318_DIA_H00AGKH_P01_C03_S1-C3_1_1945	1
HEK293T_PP175_50uM_1h	DC2461_ELB00032_20220318_DIA_H00AGKH_P01_C04_S1-C4_1_2026	1
HEK293T_PP170_50uM_1h	DC2461_ELB00032_20220318_DIA_H00AGKH_P01_C05_S1-C5_1_1912	1
HEK293T_PP129_50uM_1h	DC2461_ELB00032_20220318_DIA_H00AGKH_P01_C06_S1-C6_1_1918	1
HEK293T_PP57_50uM_1h	DC2461_ELB00032_20220318_DIA_H00AGKH_P01_C07_S1-C7_1_1996	1
HEK293T_PP107_50uM_1h	DC2461_ELB00032_20220318_DIA_H00AGKH_P01_C08_S1-C8_1_1990	1
HEK293T_PP123_50uM_1h	DC2461_ELB00032_20220318_DIA_H00AGKH_P01_C09_S1-C9_1_2014	1
HEK293T_PP183_50uM_1h	DC2461_ELB00032_20220318_DIA_H00AGKH_P01_C10_S1-C10_1_1955	1
HEK293T_PP148_50uM_1h	DC2461_ELB00032_20220318_DIA_H00AGKH_P01_C11_S1-C11_1_2109	1
HEK293T_DMSO_0uM_1h	DC2461_ELB00032_20220318_DIA_H00AGKH_P01_C12_S1-C12_1_2008	3
HEK293T_PP102_50uM_1h	DC2461_ELB00032_20220318_DIA_H00AGKH_P01_D02_S1-D2_1_1941	1
HEK293T_PP56_50uM_1h	DC2461_ELB00032_20220318_DIA_H00AGKH_P01_D03_S1-D3_1_1969	1
HEK293T_PP203_50uM_1h	DC2461_ELB00032_20220318_DIA_H00AGKH_P01_D04_S1-D4_1_2002	1
HEK293T_PP200_50uM_1h	DC2461_ELB00032_20220318_DIA_H00AGKH_P01_D05_S1-D5_1_2020	1
HEK293T_PP143_50uM_1h	DC2461_ELB00032_20220318_DIA_H00AGKH_P01_D06_S1-D6_1_1922	1
HEK293T_PP23_50uM_1h	DC2461_ELB00032_20220318_DIA_H00AGKH_P01_D07_S1-D7_1_2068	1
HEK293T_PP73_50uM_1h	DC2461_ELB00032_20220318_DIA_H00AGKH_P01_D08_S1-D8_1_2118	1
HEK293T_PP17_50uM_1h	DC2461_ELB00032_20220318_DIA_H00AGKH_P01_D09_S1-D9_1_2024	1
HEK293T_PP232_50uM_1h	DC2461_ELB00032_20220318_DIA_H00AGKH_P01_D10_S1-D10_1_2070	1
HEK293T_PP52_50uM_1h	DC2461_ELB00032_20220318_DIA_H00AGKH_P01_D11_S1-D11_1_2084	1
HEK293T_DMSO_0uM_1h	DC2461_ELB00032_20220318_DIA_H00AGKH_P01_D12_S1-D12_1_2019	4
HEK293T_PP104_50uM_1h	DC2461_ELB00032_20220318_DIA_H00AGKH_P01_E02_S1-E2_1_2105	1
HEK293T_PP66_50uM_1h	DC2461_ELB00032_20220318_DIA_H00AGKH_P01_E03_S1-E3_1_1950	1
HEK293T_PP130_50uM_1h	DC2461_ELB00032_20220318_DIA_H00AGKH_P01_E04_S1-E4_1_2028	1
HEK293T_PP169_50uM_1h	DC2461_ELB00032_20220318_DIA_H00AGKH_P01_E05_S1-E5_1_2045	1
HEK293T_PP77_50uM_1h	DC2461_ELB00032_20220318_DIA_H00AGKH_P01_E06_S1-E6_1_1971	1
HEK293T_PP199_50uM_1h	DC2461_ELB00032_20220318_DIA_H00AGKH_P01_E07_S1-E7_1_1954	1
HEK293T_PP147_50uM_1h	DC2461_ELB00032_20220318_DIA_H00AGKH_P01_E08_S1-E8_1_2072	1
HEK293T_PP225_50uM_1h	DC2461_ELB00032_20220318_DIA_H00AGKH_P01_E09_S1-E9_1_2015	1
HEK293T_PP221_50uM_1h	DC2461_ELB00032_20220318_DIA_H00AGKH_P01_E10_S1-E10_1_2103	1
HEK293T_PP121_50uM_1h	DC2461_ELB00032_20220318_DIA_H00AGKH_P01_E11_S1-E11_1_2078	1
HEK293T_PP92_50uM_1h	DC2461_ELB00032_20220318_DIA_H00AGKH_P01_F02_S1-F2_1_2085	1
HEK293T_PP193_50uM_1h	DC2461_ELB00032_20220318_DIA_H00AGKH_P01_F03_S1-F3_1_1993	1
HEK293T_PP138_50uM_1h	DC2461_ELB00032_20220318_DIA_H00AGKH_P01_F04_S1-F4_1_2076	1
HEK293T_PP191_50uM_1h	DC2461_ELB00032_20220318_DIA_H00AGKH_P01_F05_S1-F5_1_1974	1
HEK293T_PP48_50uM_1h	DC2461_ELB00032_20220318_DIA_H00AGKH_P01_F06_S1-F6_1_2041	1
HEK293T_PP106_50uM_1h	DC2461_ELB00032_20220318_DIA_H00AGKH_P01_F07_S1-F7_1_2073	1
HEK293T_PP207_50uM_1h	DC2461_ELB00032_20220318_DIA_H00AGKH_P01_F08_S1-F8_1_2046	1
HEK293T_PP185_50uM_1h	DC2461_ELB00032_20220318_DIA_H00AGKH_P01_F09_S1-F9_1_2056	1
HEK293T_PP187_50uM_1h	DC2461_ELB00032_20220318_DIA_H00AGKH_P01_F10_S1-F10_1_2093	1
HEK293T_PP163_50uM_1h	DC2461_ELB00032_20220318_DIA_H00AGKH_P01_F11_S1-F11_1_2007	1
HEK293T_PP91_50uM_1h	DC2461_ELB00032_20220318_DIA_H00AGKH_P01_G02_S1-G2_1_1931	1
HEK293T_PP216_50uM_1h	DC2461_ELB00032_20220318_DIA_H00AGKH_P01_G03_S1-G3_1_1978	1
HEK293T_PP41_50uM_1h	DC2461_ELB00032_20220318_DIA_H00AGKH_P01_G04_S1-G4_1_2034	1
HEK293T_PP181_50uM_1h	DC2461_ELB00032_20220318_DIA_H00AGKH_P01_G05_S1-G5_1_2030	1
HEK293T_PP19_50uM_1h	DC2461_ELB00032_20220318_DIA_H00AGKH_P01_G06_S1-G6_1_1913	1
HEK293T_PP108_50uM_1h	DC2461_ELB00032_20220318_DIA_H00AGKH_P01_G07_S1-G7_1_2023	1
HEK293T_PP134_50uM_1h	DC2461_ELB00032_20220318_DIA_H00AGKH_P01_G08_S1-G8_1_2096	1
HEK293T_PP179_50uM_1h	DC2461_ELB00032_20220318_DIA_H00AGKH_P01_G09_S1-G9_1_1935	1
HEK293T_PP180_50uM_1h	DC2461_ELB00032_20220318_DIA_H00AGKH_P01_G10_S1-G10_1_2099	1
HEK293T_PP159_50uM_1h	DC2461_ELB00032_20220318_DIA_H00AGKH_P01_G11_S1-G11_1_1965	1
HEK293T_PP224_50uM_1h	DC2461_ELB00032_20220318_DIA_H00AGKH_P01_H02_S1-H2_1_2086	1
HEK293T_PP192_50uM_1h	DC2461_ELB00032_20220318_DIA_H00AGKH_P01_H03_S1-H3_1_1962	1
HEK293T_PP63_50uM_1h	DC2461_ELB00032_20220318_DIA_H00AGKH_P01_H04_S1-H4_1_1916	1
HEK293T_PP152_50uM_1h	DC2461_ELB00032_20220318_DIA_H00AGKH_P01_H05_S1-H5_1_1938	1
HEK293T_PP29_50uM_1h	DC2461_ELB00032_20220318_DIA_H00AGKH_P01_H06_S1-H6_1_2016	1
HEK293T_PP26_50uM_1h	DC2461_ELB00032_20220318_DIA_H00AGKH_P01_H07_S1-H7_1_2039	1
HEK293T_PP8_50uM_1h	DC2461_ELB00032_20220318_DIA_H00AGKH_P01_H08_S1-H8_1_1989	1
HEK293T_PP22_50uM_1h	DC2461_ELB00032_20220318_DIA_H00AGKH_P01_H09_S1-H9_1_2047	1
HEK293T_PP35_50uM_1h	DC2461_ELB00032_20220318_DIA_H00AGKH_P01_H10_S1-H10_1_2000	1
HEK293T_PP81_50uM_1h	DC2461_ELB00032_20220318_DIA_H00AGKH_P01_H11_S1-H11_1_2017	1
HEK293T_PP118_50uM_1h	DC2461_ELB00032_20220318_DIA_H00AGKI_P02_A02_S2-A2_1_2077	2
HEK293T_PP208_50uM_1h	DC2461_ELB00032_20220318_DIA_H00AGKI_P02_A03_S2-A3_1_1991	2
HEK293T_PP215_50uM_1h	DC2461_ELB00032_20220318_DIA_H00AGKI_P02_A04_S2-A4_1_2058	2
HEK293T_PP219_50uM_1h	DC2461_ELB00032_20220318_DIA_H00AGKI_P02_A05_S2-A5_1_1929	2
HEK293T_PP131_50uM_1h	DC2461_ELB00032_20220318_DIA_H00AGKI_P02_A06_S2-A6_1_2050	2
HEK293T_PP156_50uM_1h	DC2461_ELB00032_20220318_DIA_H00AGKI_P02_A07_S2-A7_1_2065	2
HEK293T_PP76_50uM_1h	DC2461_ELB00032_20220318_DIA_H00AGKI_P02_A08_S2-A8_1_2043	2
HEK293T_PP112_50uM_1h	DC2461_ELB00032_20220318_DIA_H00AGKI_P02_A09_S2-A9_1_1939	2
HEK293T_PP173_50uM_1h	DC2461_ELB00032_20220318_DIA_H00AGKI_P02_A10_S2-A10_1_1979	2
HEK293T_PP38_50uM_1h	DC2461_ELB00032_20220318_DIA_H00AGKI_P02_A11_S2-A11_1_1928	2
HEK293T_DMSO_0uM_1h	DC2461_ELB00032_20220318_DIA_H00AGKI_P02_A12_S2-A12_1_1944	5
HEK293T_PP222_50uM_1h	DC2461_ELB00032_20220318_DIA_H00AGKI_P02_B02_S2-B2_1_2005	2
HEK293T_PP87_50uM_1h	DC2461_ELB00032_20220318_DIA_H00AGKI_P02_B03_S2-B3_1_1911	2
HEK293T_PP214_50uM_1h	DC2461_ELB00032_20220318_DIA_H00AGKI_P02_B04_S2-B4_1_1917	2
HEK293T_PP209_50uM_1h	DC2461_ELB00032_20220318_DIA_H00AGKI_P02_B05_S2-B5_1_1958	2
HEK293T_PP128_50uM_1h	DC2461_ELB00032_20220318_DIA_H00AGKI_P02_B06_S2-B6_1_2067	2
HEK293T_PP78_50uM_1h	DC2461_ELB00032_20220318_DIA_H00AGKI_P02_B07_S2-B7_1_1957	2
HEK293T_PP97_50uM_1h	DC2461_ELB00032_20220318_DIA_H00AGKI_P02_B08_S2-B8_1_2117	2
HEK293T_PP1_50uM_1h	DC2461_ELB00032_20220318_DIA_H00AGKI_P02_B09_S2-B9_1_2003	2
HEK293T_PP9_50uM_1h	DC2461_ELB00032_20220318_DIA_H00AGKI_P02_B10_S2-B10_1_2013	2
HEK293T_PP47_50uM_1h	DC2461_ELB00032_20220318_DIA_H00AGKI_P02_B11_S2-B11_1_1940	2
HEK293T_DMSO_0uM_1h	DC2461_ELB00032_20220318_DIA_H00AGKI_P02_B12_S2-B12_1_1956	6
HEK293T_PP122_50uM_1h	DC2461_ELB00032_20220318_DIA_H00AGKI_P02_C02_S2-C2_1_1915	2
HEK293T_PP82_50uM_1h	DC2461_ELB00032_20220318_DIA_H00AGKI_P02_C03_S2-C3_1_2006	2
HEK293T_PP175_50uM_1h	DC2461_ELB00032_20220318_DIA_H00AGKI_P02_C04_S2-C4_1_2063	2
HEK293T_PP170_50uM_1h	DC2461_ELB00032_20220318_DIA_H00AGKI_P02_C05_S2-C5_1_2089	2
HEK293T_PP129_50uM_1h	DC2461_ELB00032_20220318_DIA_H00AGKI_P02_C06_S2-C6_1_2025	2
HEK293T_PP57_50uM_1h	DC2461_ELB00032_20220318_DIA_H00AGKI_P02_C07_S2-C7_1_1919	2
HEK293T_PP107_50uM_1h	DC2461_ELB00032_20220318_DIA_H00AGKI_P02_C08_S2-C8_1_1926	2
HEK293T_PP123_50uM_1h	DC2461_ELB00032_20220318_DIA_H00AGKI_P02_C09_S2-C9_1_2081	2
HEK293T_PP183_50uM_1h	DC2461_ELB00032_20220318_DIA_H00AGKI_P02_C10_S2-C10_1_1937	2
HEK293T_PP148_50uM_1h	DC2461_ELB00032_20220318_DIA_H00AGKI_P02_C11_S2-C11_1_1976	2
HEK293T_DMSO_0uM_1h	DC2461_ELB00032_20220318_DIA_H00AGKI_P02_C12_S2-C12_1_2033	7
HEK293T_PP102_50uM_1h	DC2461_ELB00032_20220318_DIA_H00AGKI_P02_D02_S2-D2_1_2094	2
HEK293T_PP56_50uM_1h	DC2461_ELB00032_20220318_DIA_H00AGKI_P02_D03_S2-D3_1_2060	2
HEK293T_PP203_50uM_1h	DC2461_ELB00032_20220318_DIA_H00AGKI_P02_D04_S2-D4_1_2010	2
HEK293T_PP200_50uM_1h	DC2461_ELB00032_20220318_DIA_H00AGKI_P02_D05_S2-D5_1_1942	2
HEK293T_PP143_50uM_1h	DC2461_ELB00032_20220318_DIA_H00AGKI_P02_D06_S2-D6_1_1988	2
HEK293T_PP23_50uM_1h	DC2461_ELB00032_20220318_DIA_H00AGKI_P02_D07_S2-D7_1_2018	2
HEK293T_PP73_50uM_1h	DC2461_ELB00032_20220318_DIA_H00AGKI_P02_D08_S2-D8_1_2037	2
HEK293T_PP17_50uM_1h	DC2461_ELB00032_20220318_DIA_H00AGKI_P02_D09_S2-D9_1_2001	2
HEK293T_PP232_50uM_1h	DC2461_ELB00032_20220318_DIA_H00AGKI_P02_D10_S2-D10_1_2071	2
HEK293T_PP52_50uM_1h	DC2461_ELB00032_20220318_DIA_H00AGKI_P02_D11_S2-D11_1_1982	2
HEK293T_DMSO_0uM_1h	DC2461_ELB00032_20220318_DIA_H00AGKI_P02_D12_S2-D12_1_2051	8
HEK293T_PP104_50uM_1h	DC2461_ELB00032_20220318_DIA_H00AGKI_P02_E02_S2-E2_1_1970	2
HEK293T_PP66_50uM_1h	DC2461_ELB00032_20220318_DIA_H00AGKI_P02_E03_S2-E3_1_2116	2
HEK293T_PP130_50uM_1h	DC2461_ELB00032_20220318_DIA_H00AGKI_P02_E04_S2-E4_1_2102	2
HEK293T_PP169_50uM_1h	DC2461_ELB00032_20220318_DIA_H00AGKI_P02_E05_S2-E5_1_1943	2
HEK293T_PP77_50uM_1h	DC2461_ELB00032_20220318_DIA_H00AGKI_P02_E06_S2-E6_1_1927	2
HEK293T_PP199_50uM_1h	DC2461_ELB00032_20220318_DIA_H00AGKI_P02_E07_S2-E7_1_1987	2
HEK293T_PP147_50uM_1h	DC2461_ELB00032_20220318_DIA_H00AGKI_P02_E08_S2-E8_1_2044	2
HEK293T_PP225_50uM_1h	DC2461_ELB00032_20220318_DIA_H00AGKI_P02_E09_S2-E9_1_2106	2
HEK293T_PP221_50uM_1h	DC2461_ELB00032_20220318_DIA_H00AGKI_P02_E10_S2-E10_1_2079	2
HEK293T_PP121_50uM_1h	DC2461_ELB00032_20220318_DIA_H00AGKI_P02_E11_S2-E11_1_2083	2
HEK293T_PP92_50uM_1h	DC2461_ELB00032_20220318_DIA_H00AGKI_P02_F02_S2-F2_1_1936	2
HEK293T_PP193_50uM_1h	DC2461_ELB00032_20220318_DIA_H00AGKI_P02_F03_S2-F3_1_1968	2
HEK293T_PP138_50uM_1h	DC2461_ELB00032_20220318_DIA_H00AGKI_P02_F04_S2-F4_1_1951	2
HEK293T_PP191_50uM_1h	DC2461_ELB00032_20220318_DIA_H00AGKI_P02_F05_S2-F5_1_2112	2
HEK293T_PP48_50uM_1h	DC2461_ELB00032_20220318_DIA_H00AGKI_P02_F06_S2-F6_1_2098	2
HEK293T_PP106_50uM_1h	DC2461_ELB00032_20220318_DIA_H00AGKI_P02_F07_S2-F7_1_2038	2
HEK293T_PP207_50uM_1h	DC2461_ELB00032_20220318_DIA_H00AGKI_P02_F08_S2-F8_1_2104	2
HEK293T_PP185_50uM_1h	DC2461_ELB00032_20220318_DIA_H00AGKI_P02_F09_S2-F9_1_1930	2
HEK293T_PP187_50uM_1h	DC2461_ELB00032_20220318_DIA_H00AGKI_P02_F10_S2-F10_1_1932	2
HEK293T_PP163_50uM_1h	DC2461_ELB00032_20220318_DIA_H00AGKI_P02_F11_S2-F11_1_1925	2
HEK293T_PP91_50uM_1h	DC2461_ELB00032_20220318_DIA_H00AGKI_P02_G02_S2-G2_1_2055	2
HEK293T_PP216_50uM_1h	DC2461_ELB00032_20220318_DIA_H00AGKI_P02_G03_S2-G3_1_1964	2
HEK293T_PP41_50uM_1h	DC2461_ELB00032_20220318_DIA_H00AGKI_P02_G04_S2-G4_1_2092	2
HEK293T_PP181_50uM_1h	DC2461_ELB00032_20220318_DIA_H00AGKI_P02_G05_S2-G5_1_2031	2
HEK293T_PP19_50uM_1h	DC2461_ELB00032_20220318_DIA_H00AGKI_P02_G06_S2-G6_1_1948	2
HEK293T_PP108_50uM_1h	DC2461_ELB00032_20220318_DIA_H00AGKI_P02_G07_S2-G7_1_2059	2
HEK293T_PP134_50uM_1h	DC2461_ELB00032_20220318_DIA_H00AGKI_P02_G08_S2-G8_1_1924	2
HEK293T_PP179_50uM_1h	DC2461_ELB00032_20220318_DIA_H00AGKI_P02_G09_S2-G9_1_2004	2
HEK293T_PP180_50uM_1h	DC2461_ELB00032_20220318_DIA_H00AGKI_P02_G10_S2-G10_1_2115	2
HEK293T_PP159_50uM_1h	DC2461_ELB00032_20220318_DIA_H00AGKI_P02_G11_S2-G11_1_1995	2
HEK293T_PP224_50uM_1h	DC2461_ELB00032_20220318_DIA_H00AGKI_P02_H02_S2-H2_1_2052	2
HEK293T_PP192_50uM_1h	DC2461_ELB00032_20220318_DIA_H00AGKI_P02_H03_S2-H3_1_1949	2
HEK293T_PP63_50uM_1h	DC2461_ELB00032_20220318_DIA_H00AGKI_P02_H04_S2-H4_1_2095	2
HEK293T_PP152_50uM_1h	DC2461_ELB00032_20220318_DIA_H00AGKI_P02_H05_S2-H5_1_2064	2
HEK293T_PP29_50uM_1h	DC2461_ELB00032_20220318_DIA_H00AGKI_P02_H06_S2-H6_1_2053	2
HEK293T_PP26_50uM_1h	DC2461_ELB00032_20220318_DIA_H00AGKI_P02_H07_S2-H7_1_2032	2
HEK293T_PP8_50uM_1h	DC2461_ELB00032_20220318_DIA_H00AGKI_P02_H08_S2-H8_1_2114	2
HEK293T_PP22_50uM_1h	DC2461_ELB00032_20220318_DIA_H00AGKI_P02_H09_S2-H9_1_2040	2
HEK293T_PP35_50uM_1h	DC2461_ELB00032_20220318_DIA_H00AGKI_P02_H10_S2-H10_1_2107	2
HEK293T_PP81_50uM_1h	DC2461_ELB00032_20220318_DIA_H00AGKI_P02_H11_S2-H11_1_1980	2
HEK293T_PP118_50uM_1h	DC2461_ELB00032_20220318_DIA_H00AGKJ_P03_A02_S3-A2_1_2316	3
HEK293T_PP208_50uM_1h	DC2461_ELB00032_20220318_DIA_H00AGKJ_P03_A03_S3-A3_1_2308	3
HEK293T_PP215_50uM_1h	DC2461_ELB00032_20220318_DIA_H00AGKJ_P03_A04_S3-A4_1_2250	3
HEK293T_PP219_50uM_1h	DC2461_ELB00032_20220318_DIA_H00AGKJ_P03_A05_S3-A5_1_2173	3
HEK293T_PP131_50uM_1h	DC2461_ELB00032_20220318_DIA_H00AGKJ_P03_A06_S3-A6_1_2196	3
HEK293T_PP156_50uM_1h	DC2461_ELB00032_20220318_DIA_H00AGKJ_P03_A07_S3-A7_1_2160	3
HEK293T_PP76_50uM_1h	DC2461_ELB00032_20220318_DIA_H00AGKJ_P03_A08_S3-A8_1_2305	3
HEK293T_PP112_50uM_1h	DC2461_ELB00032_20220318_DIA_H00AGKJ_P03_A09_S3-A9_1_2221	3
HEK293T_PP173_50uM_1h	DC2461_ELB00032_20220318_DIA_H00AGKJ_P03_A10_S3-A10_1_2161	3
HEK293T_PP38_50uM_1h	DC2461_ELB00032_20220318_DIA_H00AGKJ_P03_A11_S3-A11_1_2149	3
HEK293T_DMSO_0uM_1h	DC2461_ELB00032_20220318_DIA_H00AGKJ_P03_A12_S3-A12_1_2201	9
HEK293T_PP222_50uM_1h	DC2461_ELB00032_20220318_DIA_H00AGKJ_P03_B02_S3-B2_1_2262	3
HEK293T_PP87_50uM_1h	DC2461_ELB00032_20220318_DIA_H00AGKJ_P03_B03_S3-B3_1_2133	3
HEK293T_PP214_50uM_1h	DC2461_ELB00032_20220318_DIA_H00AGKJ_P03_B04_S3-B4_1_2186	3
HEK293T_PP209_50uM_1h	DC2461_ELB00032_20220318_DIA_H00AGKJ_P03_B05_S3-B5_1_2254	3
HEK293T_PP128_50uM_1h	DC2461_ELB00032_20220318_DIA_H00AGKJ_P03_B06_S3-B6_1_2292	3
HEK293T_PP78_50uM_1h	DC2461_ELB00032_20220318_DIA_H00AGKJ_P03_B07_S3-B7_1_2211	3
HEK293T_PP97_50uM_1h	DC2461_ELB00032_20220318_DIA_H00AGKJ_P03_B08_S3-B8_1_2144	3
HEK293T_PP1_50uM_1h	DC2461_ELB00032_20220318_DIA_H00AGKJ_P03_B09_S3-B9_1_2215	3
HEK293T_PP9_50uM_1h	DC2461_ELB00032_20220318_DIA_H00AGKJ_P03_B10_S3-B10_1_2227	3
HEK293T_PP47_50uM_1h	DC2461_ELB00032_20220318_DIA_H00AGKJ_P03_B11_S3-B11_1_2225	3
HEK293T_DMSO_0uM_1h	DC2461_ELB00032_20220318_DIA_H00AGKJ_P03_B12_S3-B12_1_2228	10
HEK293T_PP122_50uM_1h	DC2461_ELB00032_20220318_DIA_H00AGKJ_P03_C02_S3-C2_1_2184	3
HEK293T_PP82_50uM_1h	DC2461_ELB00032_20220318_DIA_H00AGKJ_P03_C03_S3-C3_1_2241	3
HEK293T_PP175_50uM_1h	DC2461_ELB00032_20220318_DIA_H00AGKJ_P03_C04_S3-C4_1_2169	3
HEK293T_PP170_50uM_1h	DC2461_ELB00032_20220318_DIA_H00AGKJ_P03_C05_S3-C5_1_2166	3
HEK293T_PP129_50uM_1h	DC2461_ELB00032_20220318_DIA_H00AGKJ_P03_C06_S3-C6_1_2317	3
HEK293T_PP57_50uM_1h	DC2461_ELB00032_20220318_DIA_H00AGKJ_P03_C07_S3-C7_1_2322	3
HEK293T_PP107_50uM_1h	DC2461_ELB00032_20220318_DIA_H00AGKJ_P03_C08_S3-C8_1_2150	3
HEK293T_PP123_50uM_1h	DC2461_ELB00032_20220318_DIA_H00AGKJ_P03_C09_S3-C9_1_2176	3
HEK293T_PP183_50uM_1h	DC2461_ELB00032_20220318_DIA_H00AGKJ_P03_C10_S3-C10_1_2267	3
HEK293T_PP148_50uM_1h	DC2461_ELB00032_20220318_DIA_H00AGKJ_P03_C11_S3-C11_1_2158	3
HEK293T_DMSO_0uM_1h	DC2461_ELB00032_20220318_DIA_H00AGKJ_P03_C12_S3-C12_1_2237	11
HEK293T_PP102_50uM_1h	DC2461_ELB00032_20220318_DIA_H00AGKJ_P03_D02_S3-D2_1_2146	3
HEK293T_PP56_50uM_1h	DC2461_ELB00032_20220318_DIA_H00AGKJ_P03_D03_S3-D3_1_2288	3
HEK293T_PP203_50uM_1h	DC2461_ELB00032_20220318_DIA_H00AGKJ_P03_D04_S3-D4_1_2174	3
HEK293T_PP200_50uM_1h	DC2461_ELB00032_20220318_DIA_H00AGKJ_P03_D05_S3-D5_1_2208	3
HEK293T_PP143_50uM_1h	DC2461_ELB00032_20220318_DIA_H00AGKJ_P03_D06_S3-D6_1_2268	3
HEK293T_PP23_50uM_1h	DC2461_ELB00032_20220318_DIA_H00AGKJ_P03_D07_S3-D7_1_2279	3
HEK293T_PP73_50uM_1h	DC2461_ELB00032_20220318_DIA_H00AGKJ_P03_D08_S3-D8_1_2163	3
HEK293T_PP17_50uM_1h	DC2461_ELB00032_20220318_DIA_H00AGKJ_P03_D09_S3-D9_1_2212	3
HEK293T_PP232_50uM_1h	DC2461_ELB00032_20220318_DIA_H00AGKJ_P03_D10_S3-D10_1_2222	3
HEK293T_PP52_50uM_1h	DC2461_ELB00032_20220318_DIA_H00AGKJ_P03_D11_S3-D11_1_2179	3
HEK293T_DMSO_0uM_1h	DC2461_ELB00032_20220318_DIA_H00AGKJ_P03_D12_S3-D12_1_2290	12
HEK293T_PP104_50uM_1h	DC2461_ELB00032_20220318_DIA_H00AGKJ_P03_E02_S3-E2_1_2190	3
HEK293T_PP66_50uM_1h	DC2461_ELB00032_20220318_DIA_H00AGKJ_P03_E03_S3-E3_1_2286	3
HEK293T_PP130_50uM_1h	DC2461_ELB00032_20220318_DIA_H00AGKJ_P03_E04_S3-E4_1_2216	3
HEK293T_PP169_50uM_1h	DC2461_ELB00032_20220318_DIA_H00AGKJ_P03_E05_S3-E5_1_2127	3
HEK293T_PP77_50uM_1h	DC2461_ELB00032_20220318_DIA_H00AGKJ_P03_E06_S3-E6_1_2312	3
HEK293T_PP199_50uM_1h	DC2461_ELB00032_20220318_DIA_H00AGKJ_P03_E07_S3-E7_1_2303	3
HEK293T_PP147_50uM_1h	DC2461_ELB00032_20220318_DIA_H00AGKJ_P03_E08_S3-E8_1_2299	3
HEK293T_PP225_50uM_1h	DC2461_ELB00032_20220318_DIA_H00AGKJ_P03_E09_S3-E9_1_2138	3
HEK293T_PP221_50uM_1h	DC2461_ELB00032_20220318_DIA_H00AGKJ_P03_E10_S3-E10_1_2139	3
HEK293T_PP121_50uM_1h	DC2461_ELB00032_20220318_DIA_H00AGKJ_P03_E11_S3-E11_1_2148	3
HEK293T_PP92_50uM_1h	DC2461_ELB00032_20220318_DIA_H00AGKJ_P03_F02_S3-F2_1_2238	3
HEK293T_PP193_50uM_1h	DC2461_ELB00032_20220318_DIA_H00AGKJ_P03_F03_S3-F3_1_2293	3
HEK293T_PP138_50uM_1h	DC2461_ELB00032_20220318_DIA_H00AGKJ_P03_F04_S3-F4_1_2143	3
HEK293T_PP191_50uM_1h	DC2461_ELB00032_20220318_DIA_H00AGKJ_P03_F05_S3-F5_1_2164	3
HEK293T_PP48_50uM_1h	DC2461_ELB00032_20220318_DIA_H00AGKJ_P03_F06_S3-F6_1_2301	3
HEK293T_PP106_50uM_1h	DC2461_ELB00032_20220318_DIA_H00AGKJ_P03_F07_S3-F7_1_2224	3
HEK293T_PP207_50uM_1h	DC2461_ELB00032_20220318_DIA_H00AGKJ_P03_F08_S3-F8_1_2263	3
HEK293T_PP185_50uM_1h	DC2461_ELB00032_20220318_DIA_H00AGKJ_P03_F09_S3-F9_1_2256	3
HEK293T_PP187_50uM_1h	DC2461_ELB00032_20220318_DIA_H00AGKJ_P03_F10_S3-F10_1_2153	3
HEK293T_PP163_50uM_1h	DC2461_ELB00032_20220318_DIA_H00AGKJ_P03_F11_S3-F11_1_2240	3
HEK293T_PP91_50uM_1h	DC2461_ELB00032_20220318_DIA_H00AGKJ_P03_G02_S3-G2_1_2248	3
HEK293T_PP216_50uM_1h	DC2461_ELB00032_20220318_DIA_H00AGKJ_P03_G03_S3-G3_1_2273	3
HEK293T_PP41_50uM_1h	DC2461_ELB00032_20220318_DIA_H00AGKJ_P03_G04_S3-G4_1_2249	3
HEK293T_PP181_50uM_1h	DC2461_ELB00032_20220318_DIA_H00AGKJ_P03_G05_S3-G5_1_2126	3
HEK293T_PP19_50uM_1h	DC2461_ELB00032_20220318_DIA_H00AGKJ_P03_G06_S3-G6_1_2200	3
HEK293T_PP108_50uM_1h	DC2461_ELB00032_20220318_DIA_H00AGKJ_P03_G07_S3-G7_1_2151	3
HEK293T_PP134_50uM_1h	DC2461_ELB00032_20220318_DIA_H00AGKJ_P03_G08_S3-G8_1_2265	3
HEK293T_PP179_50uM_1h	DC2461_ELB00032_20220318_DIA_H00AGKJ_P03_G09_S3-G9_1_2255	3
HEK293T_PP180_50uM_1h	DC2461_ELB00032_20220318_DIA_H00AGKJ_P03_G10_S3-G10_1_2266	3
HEK293T_PP159_50uM_1h	DC2461_ELB00032_20220318_DIA_H00AGKJ_P03_G11_S3-G11_1_2264	3
HEK293T_PP224_50uM_1h	DC2461_ELB00032_20220318_DIA_H00AGKJ_P03_H02_S3-H2_1_2226	3
HEK293T_PP192_50uM_1h	DC2461_ELB00032_20220318_DIA_H00AGKJ_P03_H03_S3-H3_1_2175	3
HEK293T_PP63_50uM_1h	DC2461_ELB00032_20220318_DIA_H00AGKJ_P03_H04_S3-H4_1_2230	3
HEK293T_PP152_50uM_1h	DC2461_ELB00032_20220318_DIA_H00AGKJ_P03_H05_S3-H5_1_2276	3
HEK293T_PP29_50uM_1h	DC2461_ELB00032_20220318_DIA_H00AGKJ_P03_H06_S3-H6_1_2313	3
HEK293T_PP26_50uM_1h	DC2461_ELB00032_20220318_DIA_H00AGKJ_P03_H07_S3-H7_1_2198	3
HEK293T_PP8_50uM_1h	DC2461_ELB00032_20220318_DIA_H00AGKJ_P03_H08_S3-H8_1_2260	3
HEK293T_PP22_50uM_1h	DC2461_ELB00032_20220318_DIA_H00AGKJ_P03_H09_S3-H9_1_2145	3
HEK293T_PP35_50uM_1h	DC2461_ELB00032_20220318_DIA_H00AGKJ_P03_H10_S3-H10_1_2209	3
HEK293T_PP81_50uM_1h	DC2461_ELB00032_20220318_DIA_H00AGKJ_P03_H11_S3-H11_1_2269	3
HEK293T_PP118_50uM_1h	DC2461_ELB00032_20220318_DIA_H00AGKK_P04_A02_S4-A2_1_2177	4
HEK293T_PP208_50uM_1h	DC2461_ELB00032_20220318_DIA_H00AGKK_P04_A03_S4-A3_1_2321	4
HEK293T_PP215_50uM_1h	DC2461_ELB00032_20220318_DIA_H00AGKK_P04_A04_S4-A4_1_2326	4
HEK293T_PP219_50uM_1h	DC2461_ELB00032_20220318_DIA_H00AGKK_P04_A05_S4-A5_1_2188	4
HEK293T_PP131_50uM_1h	DC2461_ELB00032_20220318_DIA_H00AGKK_P04_A06_S4-A6_1_2159	4
HEK293T_PP156_50uM_1h	DC2461_ELB00032_20220318_DIA_H00AGKK_P04_A07_S4-A7_1_2300	4
HEK293T_PP76_50uM_1h	DC2461_ELB00032_20220318_DIA_H00AGKK_P04_A08_S4-A8_1_2239	4
HEK293T_PP112_50uM_1h	DC2461_ELB00032_20220318_DIA_H00AGKK_P04_A09_S4-A9_1_2315	4
HEK293T_PP173_50uM_1h	DC2461_ELB00032_20220318_DIA_H00AGKK_P04_A10_S4-A10_1_2294	4
HEK293T_PP38_50uM_1h	DC2461_ELB00032_20220318_DIA_H00AGKK_P04_A11_S4-A11_1_2278	4
HEK293T_DMSO_0uM_1h	DC2461_ELB00032_20220318_DIA_H00AGKK_P04_A12_S4-A12_1_2280	13
HEK293T_PP222_50uM_1h	DC2461_ELB00032_20220318_DIA_H00AGKK_P04_B02_S4-B2_1_2307	4
HEK293T_PP87_50uM_1h	DC2461_ELB00032_20220318_DIA_H00AGKK_P04_B03_S4-B3_1_2152	4
HEK293T_PP214_50uM_1h	DC2461_ELB00032_20220318_DIA_H00AGKK_P04_B04_S4-B4_1_2236	4
HEK293T_PP209_50uM_1h	DC2461_ELB00032_20220318_DIA_H00AGKK_P04_B05_S4-B5_1_2128	4
HEK293T_PP128_50uM_1h	DC2461_ELB00032_20220318_DIA_H00AGKK_P04_B06_S4-B6_1_2244	4
HEK293T_PP78_50uM_1h	DC2461_ELB00032_20220318_DIA_H00AGKK_P04_B07_S4-B7_1_2217	4
HEK293T_PP97_50uM_1h	DC2461_ELB00032_20220318_DIA_H00AGKK_P04_B08_S4-B8_1_2204	4
HEK293T_PP1_50uM_1h	DC2461_ELB00032_20220318_DIA_H00AGKK_P04_B09_S4-B9_1_2137	4
HEK293T_PP9_50uM_1h	DC2461_ELB00032_20220318_DIA_H00AGKK_P04_B10_S4-B10_1_2291	4
HEK293T_PP47_50uM_1h	DC2461_ELB00032_20220318_DIA_H00AGKK_P04_B11_S4-B11_1_2129	4
HEK293T_DMSO_0uM_1h	DC2461_ELB00032_20220318_DIA_H00AGKK_P04_B12_S4-B12_1_2289	14
HEK293T_PP122_50uM_1h	DC2461_ELB00032_20220318_DIA_H00AGKK_P04_C02_S4-C2_1_2304	4
HEK293T_PP82_50uM_1h	DC2461_ELB00032_20220318_DIA_H00AGKK_P04_C03_S4-C3_1_2251	4
HEK293T_PP175_50uM_1h	DC2461_ELB00032_20220318_DIA_H00AGKK_P04_C04_S4-C4_1_2187	4
HEK293T_PP170_50uM_1h	DC2461_ELB00032_20220318_DIA_H00AGKK_P04_C05_S4-C5_1_2210	4
HEK293T_PP129_50uM_1h	DC2461_ELB00032_20220318_DIA_H00AGKK_P04_C06_S4-C6_1_2199	4
HEK293T_PP57_50uM_1h	DC2461_ELB00032_20220318_DIA_H00AGKK_P04_C07_S4-C7_1_2170	4
HEK293T_PP107_50uM_1h	DC2461_ELB00032_20220318_DIA_H00AGKK_P04_C08_S4-C8_1_2270	4
HEK293T_PP123_50uM_1h	DC2461_ELB00032_20220318_DIA_H00AGKK_P04_C09_S4-C9_1_2229	4
HEK293T_PP183_50uM_1h	DC2461_ELB00032_20220318_DIA_H00AGKK_P04_C10_S4-C10_1_2178	4
HEK293T_PP148_50uM_1h	DC2461_ELB00032_20220318_DIA_H00AGKK_P04_C11_S4-C11_1_2189	4
HEK293T_DMSO_0uM_1h	DC2461_ELB00032_20220318_DIA_H00AGKK_P04_C12_S4-C12_1_2252	15
HEK293T_PP102_50uM_1h	DC2461_ELB00032_20220318_DIA_H00AGKK_P04_D02_S4-D2_1_2183	4
HEK293T_PP56_50uM_1h	DC2461_ELB00032_20220318_DIA_H00AGKK_P04_D03_S4-D3_1_2134	4
HEK293T_PP203_50uM_1h	DC2461_ELB00032_20220318_DIA_H00AGKK_P04_D04_S4-D4_1_2202	4
HEK293T_PP200_50uM_1h	DC2461_ELB00032_20220318_DIA_H00AGKK_P04_D05_S4-D5_1_2282	4
HEK293T_PP143_50uM_1h	DC2461_ELB00032_20220318_DIA_H00AGKK_P04_D06_S4-D6_1_2281	4
HEK293T_PP23_50uM_1h	DC2461_ELB00032_20220318_DIA_H00AGKK_P04_D07_S4-D7_1_2283	4
HEK293T_PP73_50uM_1h	DC2461_ELB00032_20220318_DIA_H00AGKK_P04_D08_S4-D8_1_2195	4
HEK293T_PP17_50uM_1h	DC2461_ELB00032_20220318_DIA_H00AGKK_P04_D09_S4-D9_1_2132	4
HEK293T_PP232_50uM_1h	DC2461_ELB00032_20220318_DIA_H00AGKK_P04_D10_S4-D10_1_2234	4
HEK293T_PP52_50uM_1h	DC2461_ELB00032_20220318_DIA_H00AGKK_P04_D11_S4-D11_1_2277	4
HEK293T_DMSO_0uM_1h	DC2461_ELB00032_20220318_DIA_H00AGKK_P04_D12_S4-D12_1_2172	16
HEK293T_PP104_50uM_1h	DC2461_ELB00032_20220318_DIA_H00AGKK_P04_E02_S4-E2_1_2123	4
HEK293T_PP66_50uM_1h	DC2461_ELB00032_20220318_DIA_H00AGKK_P04_E03_S4-E3_1_2319	4
HEK293T_PP130_50uM_1h	DC2461_ELB00032_20220318_DIA_H00AGKK_P04_E04_S4-E4_1_2156	4
HEK293T_PP169_50uM_1h	DC2461_ELB00032_20220318_DIA_H00AGKK_P04_E05_S4-E5_1_2192	4
HEK293T_PP77_50uM_1h	DC2461_ELB00032_20220318_DIA_H00AGKK_P04_E06_S4-E6_1_2235	4
HEK293T_PP199_50uM_1h	DC2461_ELB00032_20220318_DIA_H00AGKK_P04_E07_S4-E7_1_2257	4
HEK293T_PP147_50uM_1h	DC2461_ELB00032_20220318_DIA_H00AGKK_P04_E08_S4-E8_1_2296	4
HEK293T_PP225_50uM_1h	DC2461_ELB00032_20220318_DIA_H00AGKK_P04_E09_S4-E9_1_2218	4
HEK293T_PP221_50uM_1h	DC2461_ELB00032_20220318_DIA_H00AGKK_P04_E10_S4-E10_1_2171	4
HEK293T_PP121_50uM_1h	DC2461_ELB00032_20220318_DIA_H00AGKK_P04_E11_S4-E11_1_2309	4
HEK293T_PP92_50uM_1h	DC2461_ELB00032_20220318_DIA_H00AGKK_P04_F02_S4-F2_1_2203	4
HEK293T_PP193_50uM_1h	DC2461_ELB00032_20220318_DIA_H00AGKK_P04_F03_S4-F3_1_2162	4
HEK293T_PP138_50uM_1h	DC2461_ELB00032_20220318_DIA_H00AGKK_P04_F04_S4-F4_1_2242	4
HEK293T_PP191_50uM_1h	DC2461_ELB00032_20220318_DIA_H00AGKK_P04_F05_S4-F5_1_2136	4
HEK293T_PP48_50uM_1h	DC2461_ELB00032_20220318_DIA_H00AGKK_P04_F06_S4-F6_1_2191	4
HEK293T_PP106_50uM_1h	DC2461_ELB00032_20220318_DIA_H00AGKK_P04_F07_S4-F7_1_2306	4
HEK293T_PP207_50uM_1h	DC2461_ELB00032_20220318_DIA_H00AGKK_P04_F08_S4-F8_1_2295	4
HEK293T_PP185_50uM_1h	DC2461_ELB00032_20220318_DIA_H00AGKK_P04_F09_S4-F9_1_2302	4
HEK293T_PP187_50uM_1h	DC2461_ELB00032_20220318_DIA_H00AGKK_P04_F10_S4-F10_1_2213	4
HEK293T_PP163_50uM_1h	DC2461_ELB00032_20220318_DIA_H00AGKK_P04_F11_S4-F11_1_2325	4
HEK293T_PP91_50uM_1h	DC2461_ELB00032_20220318_DIA_H00AGKK_P04_G02_S4-G2_1_2318	4
HEK293T_PP216_50uM_1h	DC2461_ELB00032_20220318_DIA_H00AGKK_P04_G03_S4-G3_1_2197	4
HEK293T_PP41_50uM_1h	DC2461_ELB00032_20220318_DIA_H00AGKK_P04_G04_S4-G4_1_2185	4
HEK293T_PP181_50uM_1h	DC2461_ELB00032_20220318_DIA_H00AGKK_P04_G05_S4-G5_1_2287	4
HEK293T_PP19_50uM_1h	DC2461_ELB00032_20220318_DIA_H00AGKK_P04_G06_S4-G6_1_2214	4
HEK293T_PP108_50uM_1h	DC2461_ELB00032_20220318_DIA_H00AGKK_P04_G07_S4-G7_1_2253	4
HEK293T_PP134_50uM_1h	DC2461_ELB00032_20220318_DIA_H00AGKK_P04_G08_S4-G8_1_2165	4
HEK293T_PP179_50uM_1h	DC2461_ELB00032_20220318_DIA_H00AGKK_P04_G09_S4-G9_1_2247	4
HEK293T_PP180_50uM_1h	DC2461_ELB00032_20220318_DIA_H00AGKK_P04_G10_S4-G10_1_2261	4
HEK293T_PP159_50uM_1h	DC2461_ELB00032_20220318_DIA_H00AGKK_P04_G11_S4-G11_1_2205	4
HEK293T_PP224_50uM_1h	DC2461_ELB00032_20220318_DIA_H00AGKK_P04_H02_S4-H2_1_2182	4
HEK293T_PP192_50uM_1h	DC2461_ELB00032_20220318_DIA_H00AGKK_P04_H03_S4-H3_1_2135	4
HEK293T_PP63_50uM_1h	DC2461_ELB00032_20220318_DIA_H00AGKK_P04_H04_S4-H4_1_2274	4
HEK293T_PP152_50uM_1h	DC2461_ELB00032_20220318_DIA_H00AGKK_P04_H05_S4-H5_1_2243	4
HEK293T_PP29_50uM_1h	DC2461_ELB00032_20220318_DIA_H00AGKK_P04_H06_S4-H6_1_2147	4
HEK293T_PP26_50uM_1h	DC2461_ELB00032_20220318_DIA_H00AGKK_P04_H07_S4-H7_1_2157	4
HEK293T_PP8_50uM_1h	DC2461_ELB00032_20220318_DIA_H00AGKK_P04_H08_S4-H8_1_2124	4
HEK293T_PP22_50uM_1h	DC2461_ELB00032_20220318_DIA_H00AGKK_P04_H09_S4-H9_1_2140	4
HEK293T_PP35_50uM_1h	DC2461_ELB00032_20220318_DIA_H00AGKK_P04_H10_S4-H10_1_2320	4
HEK293T_PP81_50uM_1h	DC2461_ELB00032_20220318_DIA_H00AGKK_P04_H11_S4-H11_1_2231	4
Jurkat_PP106_50uM_1h	DC2543_ELB00043_20220401_DIA_H00AJ3C_P01_A02_S1-A2_1_2944	1
Jurkat_PP193_50uM_1h	DC2543_ELB00043_20220401_DIA_H00AJ3C_P01_A03_S1-A3_1_2973	1
Jurkat_PP108_50uM_1h	DC2543_ELB00043_20220401_DIA_H00AJ3C_P01_A04_S1-A4_1_2867	1
Jurkat_PP181_50uM_1h	DC2543_ELB00043_20220401_DIA_H00AJ3C_P01_A05_S1-A5_1_2896	1
Jurkat_PP179_50uM_1h	DC2543_ELB00043_20220401_DIA_H00AJ3C_P01_A06_S1-A6_1_2886	1
Jurkat_PP76_50uM_1h	DC2543_ELB00043_20220401_DIA_H00AJ3C_P01_A07_S1-A7_1_2814	1
Jurkat_PP169_50uM_1h	DC2543_ELB00043_20220401_DIA_H00AJ3C_P01_A08_S1-A8_1_2949	1
Jurkat_PP73_50uM_1h	DC2543_ELB00043_20220401_DIA_H00AJ3C_P01_A09_S1-A9_1_2843	1
Jurkat_PP57_50uM_1h	DC2543_ELB00043_20220401_DIA_H00AJ3C_P01_A10_S1-A10_1_2953	1
Jurkat_PP78_50uM_1h	DC2543_ELB00043_20220401_DIA_H00AJ3C_P01_A11_S1-A11_1_2888	1
Jurkat_DMSO_0uM_1h	DC2543_ELB00043_20220401_DIA_H00AJ3C_P01_A12_S1-A12_1_2884	1
Jurkat_PP48_50uM_1h	DC2543_ELB00043_20220401_DIA_H00AJ3C_P01_B02_S1-B2_1_2927	1
Jurkat_PP185_50uM_1h	DC2543_ELB00043_20220401_DIA_H00AJ3C_P01_B03_S1-B3_1_2802	1
Jurkat_PP41_50uM_1h	DC2543_ELB00043_20220401_DIA_H00AJ3C_P01_B04_S1-B4_1_2862	1
Jurkat_PP180_50uM_1h	DC2543_ELB00043_20220401_DIA_H00AJ3C_P01_B05_S1-B5_1_2844	1
Jurkat_PP148_50uM_1h	DC2543_ELB00043_20220401_DIA_H00AJ3C_P01_B06_S1-B6_1_2963	1
Jurkat_PP112_50uM_1h	DC2543_ELB00043_20220401_DIA_H00AJ3C_P01_B07_S1-B7_1_2947	1
Jurkat_PP130_50uM_1h	DC2543_ELB00043_20220401_DIA_H00AJ3C_P01_B08_S1-B8_1_2799	1
Jurkat_PP203_50uM_1h	DC2543_ELB00043_20220401_DIA_H00AJ3C_P01_B09_S1-B9_1_2846	1
Jurkat_PP129_50uM_1h	DC2543_ELB00043_20220401_DIA_H00AJ3C_P01_B10_S1-B10_1_2781	1
Jurkat_PP128_50uM_1h	DC2543_ELB00043_20220401_DIA_H00AJ3C_P01_B11_S1-B11_1_2887	1
Jurkat_DMSO_0uM_1h	DC2543_ELB00043_20220401_DIA_H00AJ3C_P01_B12_S1-B12_1_2906	2
Jurkat_PP92_50uM_1h	DC2543_ELB00043_20220401_DIA_H00AJ3C_P01_C02_S1-C2_1_2809	1
Jurkat_PP147_50uM_1h	DC2543_ELB00043_20220401_DIA_H00AJ3C_P01_C03_S1-C3_1_2923	1
Jurkat_PP19_50uM_1h	DC2543_ELB00043_20220401_DIA_H00AJ3C_P01_C04_S1-C4_1_2796	1
Jurkat_PP152_50uM_1h	DC2543_ELB00043_20220401_DIA_H00AJ3C_P01_C05_S1-C5_1_2807	1
Jurkat_PP52_50uM_1h	DC2543_ELB00043_20220401_DIA_H00AJ3C_P01_C06_S1-C6_1_2780	1
Jurkat_PP131_50uM_1h	DC2543_ELB00043_20220401_DIA_H00AJ3C_P01_C07_S1-C7_1_2836	1
Jurkat_PP66_50uM_1h	DC2543_ELB00043_20220401_DIA_H00AJ3C_P01_C08_S1-C8_1_2821	1
Jurkat_PP56_50uM_1h	DC2543_ELB00043_20220401_DIA_H00AJ3C_P01_C09_S1-C9_1_2930	1
Jurkat_PP175_50uM_1h	DC2543_ELB00043_20220401_DIA_H00AJ3C_P01_C10_S1-C10_1_2833	1
Jurkat_PP214_50uM_1h	DC2543_ELB00043_20220401_DIA_H00AJ3C_P01_C11_S1-C11_1_2976	1
Jurkat_DMSO_0uM_1h	DC2543_ELB00043_20220401_DIA_H00AJ3C_P01_C12_S1-C12_1_2952	3
Jurkat_PP91_50uM_1h	DC2543_ELB00043_20220401_DIA_H00AJ3C_P01_D02_S1-D2_1_2811	1
Jurkat_PP207_50uM_1h	DC2543_ELB00043_20220401_DIA_H00AJ3C_P01_D03_S1-D3_1_2948	1
Jurkat_PP63_50uM_1h	DC2543_ELB00043_20220401_DIA_H00AJ3C_P01_D04_S1-D4_1_2975	1
Jurkat_PP26_50uM_1h	DC2543_ELB00043_20220401_DIA_H00AJ3C_P01_D05_S1-D5_1_2873	1
Jurkat_PP47_50uM_1h	DC2543_ELB00043_20220401_DIA_H00AJ3C_P01_D06_S1-D6_1_2786	1
Jurkat_PP219_50uM_1h	DC2543_ELB00043_20220401_DIA_H00AJ3C_P01_D07_S1-D7_1_2946	1
Jurkat_PP104_50uM_1h	DC2543_ELB00043_20220401_DIA_H00AJ3C_P01_D08_S1-D8_1_2964	1
Jurkat_PP102_50uM_1h	DC2543_ELB00043_20220401_DIA_H00AJ3C_P01_D09_S1-D9_1_2899	1
Jurkat_PP1_50uM_1h	DC2543_ELB00043_20220401_DIA_H00AJ3C_P01_D11_S1-D11_1_2900	1
Jurkat_DMSO_0uM_1h	DC2543_ELB00043_20220401_DIA_H00AJ3C_P01_D12_S1-D12_1_2901	4
Jurkat_PP221_50uM_1h	DC2543_ELB00043_20220401_DIA_H00AJ3C_P01_E02_S1-E2_1_2810	1
Jurkat_PP199_50uM_1h	DC2543_ELB00043_20220401_DIA_H00AJ3C_P01_E03_S1-E3_1_2972	1
Jurkat_PP224_50uM_1h	DC2543_ELB00043_20220401_DIA_H00AJ3C_P01_E04_S1-E4_1_2798	1
Jurkat_PP35_50uM_1h	DC2543_ELB00043_20220401_DIA_H00AJ3C_P01_E05_S1-E5_1_2977	1
Jurkat_PP173_50uM_1h	DC2543_ELB00043_20220401_DIA_H00AJ3C_P01_E06_S1-E6_1_2913	1
Jurkat_PP118_50uM_1h	DC2543_ELB00043_20220401_DIA_H00AJ3C_P01_E07_S1-E7_1_2842	1
Jurkat_PP17_50uM_1h	DC2543_ELB00043_20220401_DIA_H00AJ3C_P01_E08_S1-E8_1_2922	1
Jurkat_PP200_50uM_1h	DC2543_ELB00043_20220401_DIA_H00AJ3C_P01_E09_S1-E9_1_2832	1
Jurkat_PP82_50uM_1h	DC2543_ELB00043_20220401_DIA_H00AJ3C_P01_E10_S1-E10_1_2980	1
Jurkat_PP87_50uM_1h	DC2543_ELB00043_20220401_DIA_H00AJ3C_P01_E11_S1-E11_1_2921	1
Jurkat_PP225_50uM_1h	DC2543_ELB00043_20220401_DIA_H00AJ3C_P01_F02_S1-F2_1_2782	1
Jurkat_PP191_50uM_1h	DC2543_ELB00043_20220401_DIA_H00AJ3C_P01_F03_S1-F3_1_2778	1
Jurkat_PP216_50uM_1h	DC2543_ELB00043_20220401_DIA_H00AJ3C_P01_F04_S1-F4_1_2779	1
Jurkat_PP29_50uM_1h	DC2543_ELB00043_20220401_DIA_H00AJ3C_P01_F05_S1-F5_1_2856	1
Jurkat_PP209_50uM_1h	DC2543_ELB00043_20220401_DIA_H00AJ3C_P01_F06_S1-F6_1_2965	1
Jurkat_PP208_50uM_1h	DC2543_ELB00043_20220401_DIA_H00AJ3C_P01_F07_S1-F7_1_2853	1
Jurkat_PP143_50uM_1h	DC2543_ELB00043_20220401_DIA_H00AJ3C_P01_F08_S1-F8_1_2834	1
Jurkat_PP183_50uM_1h	DC2543_ELB00043_20220401_DIA_H00AJ3C_P01_F09_S1-F9_1_2860	1
Jurkat_PP122_50uM_1h	DC2543_ELB00043_20220401_DIA_H00AJ3C_P01_F10_S1-F10_1_2893	1
Jurkat_PP121_50uM_1h	DC2543_ELB00043_20220401_DIA_H00AJ3C_P01_G02_S1-G2_1_2858	1
Jurkat_PP138_50uM_1h	DC2543_ELB00043_20220401_DIA_H00AJ3C_P01_G03_S1-G3_1_2789	1
Jurkat_PP192_50uM_1h	DC2543_ELB00043_20220401_DIA_H00AJ3C_P01_G04_S1-G4_1_2874	1
Jurkat_PP22_50uM_1h	DC2543_ELB00043_20220401_DIA_H00AJ3C_P01_G05_S1-G5_1_2790	1
Jurkat_PP222_50uM_1h	DC2543_ELB00043_20220401_DIA_H00AJ3C_P01_G06_S1-G6_1_2840	1
Jurkat_PP215_50uM_1h	DC2543_ELB00043_20220401_DIA_H00AJ3C_P01_G07_S1-G7_1_2981	1
Jurkat_PP232_50uM_1h	DC2543_ELB00043_20220401_DIA_H00AJ3C_P01_G08_S1-G8_1_2817	1
Jurkat_PP107_50uM_1h	DC2543_ELB00043_20220401_DIA_H00AJ3C_P01_G09_S1-G9_1_2936	1
Jurkat_PP9_50uM_1h	DC2543_ELB00043_20220401_DIA_H00AJ3C_P01_G10_S1-G10_1_2784	1
Jurkat_PP134_50uM_1h	DC2543_ELB00043_20220401_DIA_H00AJ3C_P01_G11_S1-G11_1_2847	1
Jurkat_PP187_50uM_1h	DC2543_ELB00043_20220401_DIA_H00AJ3C_P01_H02_S1-H2_1_2819	1
Jurkat_PP163_50uM_1h	DC2543_ELB00043_20220401_DIA_H00AJ3C_P01_H03_S1-H3_1_2940	1
Jurkat_PP159_50uM_1h	DC2543_ELB00043_20220401_DIA_H00AJ3C_P01_H04_S1-H4_1_2967	1
Jurkat_PP8_50uM_1h	DC2543_ELB00043_20220401_DIA_H00AJ3C_P01_H05_S1-H5_1_2804	1
Jurkat_PP38_50uM_1h	DC2543_ELB00043_20220401_DIA_H00AJ3C_P01_H06_S1-H6_1_2911	1
Jurkat_PP77_50uM_1h	DC2543_ELB00043_20220401_DIA_H00AJ3C_P01_H07_S1-H7_1_2960	1
Jurkat_PP23_50uM_1h	DC2543_ELB00043_20220401_DIA_H00AJ3C_P01_H08_S1-H8_1_2839	1
Jurkat_PP123_50uM_1h	DC2543_ELB00043_20220401_DIA_H00AJ3C_P01_H09_S1-H9_1_2939	1
Jurkat_PP97_50uM_1h	DC2543_ELB00043_20220401_DIA_H00AJ3C_P01_H10_S1-H10_1_2826	1
Jurkat_PP156_50uM_1h	DC2543_ELB00043_20220401_DIA_H00AJ3C_P01_H11_S1-H11_1_2938	1
Jurkat_PP106_50uM_1h	DC2543_ELB00043_20220401_DIA_H00AJ3L_P02_A02_S2-A2_1_2925	2
Jurkat_PP193_50uM_1h	DC2543_ELB00043_20220401_DIA_H00AJ3L_P02_A03_S2-A3_1_2870	2
Jurkat_PP108_50uM_1h	DC2543_ELB00043_20220401_DIA_H00AJ3L_P02_A04_S2-A4_1_2805	2
Jurkat_PP181_50uM_1h	DC2543_ELB00043_20220401_DIA_H00AJ3L_P02_A05_S2-A5_1_2815	2
Jurkat_PP179_50uM_1h	DC2543_ELB00043_20220401_DIA_H00AJ3L_P02_A06_S2-A6_1_2950	2
Jurkat_PP76_50uM_1h	DC2543_ELB00043_20220401_DIA_H00AJ3L_P02_A07_S2-A7_1_2935	2
Jurkat_PP169_50uM_1h	DC2543_ELB00043_20220401_DIA_H00AJ3L_P02_A08_S2-A8_1_2979	2
Jurkat_PP73_50uM_1h	DC2543_ELB00043_20220401_DIA_H00AJ3L_P02_A09_S2-A9_1_2912	2
Jurkat_PP57_50uM_1h	DC2543_ELB00043_20220401_DIA_H00AJ3L_P02_A10_S2-A10_1_2875	2
Jurkat_PP78_50uM_1h	DC2543_ELB00043_20220401_DIA_H00AJ3L_P02_A11_S2-A11_1_2958	2
Jurkat_DMSO_0uM_1h	DC2543_ELB00043_20220401_DIA_H00AJ3L_P02_A12_S2-A12_1_2793	5
Jurkat_PP48_50uM_1h	DC2543_ELB00043_20220401_DIA_H00AJ3L_P02_B02_S2-B2_1_2849	2
Jurkat_PP185_50uM_1h	DC2543_ELB00043_20220401_DIA_H00AJ3L_P02_B03_S2-B3_1_2920	2
Jurkat_PP41_50uM_1h	DC2543_ELB00043_20220401_DIA_H00AJ3L_P02_B04_S2-B4_1_2897	2
Jurkat_PP180_50uM_1h	DC2543_ELB00043_20220401_DIA_H00AJ3L_P02_B05_S2-B5_1_2829	2
Jurkat_PP148_50uM_1h	DC2543_ELB00043_20220401_DIA_H00AJ3L_P02_B06_S2-B6_1_2872	2
Jurkat_PP112_50uM_1h	DC2543_ELB00043_20220401_DIA_H00AJ3L_P02_B07_S2-B7_1_2806	2
Jurkat_PP130_50uM_1h	DC2543_ELB00043_20220401_DIA_H00AJ3L_P02_B08_S2-B8_1_2945	2
Jurkat_PP203_50uM_1h	DC2543_ELB00043_20220401_DIA_H00AJ3L_P02_B09_S2-B9_1_2908	2
Jurkat_PP129_50uM_1h	DC2543_ELB00043_20220401_DIA_H00AJ3L_P02_B10_S2-B10_1_2845	2
Jurkat_PP128_50uM_1h	DC2543_ELB00043_20220401_DIA_H00AJ3L_P02_B11_S2-B11_1_2917	2
Jurkat_DMSO_0uM_1h	DC2543_ELB00043_20220401_DIA_H00AJ3L_P02_B12_S2-B12_1_2883	6
Jurkat_PP92_50uM_1h	DC2543_ELB00043_20220401_DIA_H00AJ3L_P02_C02_S2-C2_1_2848	2
Jurkat_PP147_50uM_1h	DC2543_ELB00043_20220401_DIA_H00AJ3L_P02_C03_S2-C3_1_2898	2
Jurkat_PP19_50uM_1h	DC2543_ELB00043_20220401_DIA_H00AJ3L_P02_C04_S2-C4_1_2891	2
Jurkat_PP152_50uM_1h	DC2543_ELB00043_20220401_DIA_H00AJ3L_P02_C05_S2-C5_1_2797	2
Jurkat_PP52_50uM_1h	DC2543_ELB00043_20220401_DIA_H00AJ3L_P02_C06_S2-C6_1_2871	2
Jurkat_PP131_50uM_1h	DC2543_ELB00043_20220401_DIA_H00AJ3L_P02_C07_S2-C7_1_2971	2
Jurkat_PP66_50uM_1h	DC2543_ELB00043_20220401_DIA_H00AJ3L_P02_C08_S2-C8_1_2841	2
Jurkat_PP56_50uM_1h	DC2543_ELB00043_20220401_DIA_H00AJ3L_P02_C09_S2-C9_1_2857	2
Jurkat_PP175_50uM_1h	DC2543_ELB00043_20220401_DIA_H00AJ3L_P02_C10_S2-C10_1_2828	2
Jurkat_PP214_50uM_1h	DC2543_ELB00043_20220401_DIA_H00AJ3L_P02_C11_S2-C11_1_2792	2
Jurkat_DMSO_0uM_1h	DC2543_ELB00043_20220401_DIA_H00AJ3L_P02_C12_S2-C12_1_2803	7
Jurkat_PP91_50uM_1h	DC2543_ELB00043_20220401_DIA_H00AJ3L_P02_D02_S2-D2_1_2983	2
Jurkat_PP207_50uM_1h	DC2543_ELB00043_20220401_DIA_H00AJ3L_P02_D03_S2-D3_1_2854	2
Jurkat_PP63_50uM_1h	DC2543_ELB00043_20220401_DIA_H00AJ3L_P02_D04_S2-D4_1_2827	2
Jurkat_PP26_50uM_1h	DC2543_ELB00043_20220401_DIA_H00AJ3L_P02_D05_S2-D5_1_2882	2
Jurkat_PP47_50uM_1h	DC2543_ELB00043_20220401_DIA_H00AJ3L_P02_D06_S2-D6_1_2959	2
Jurkat_PP219_50uM_1h	DC2543_ELB00043_20220401_DIA_H00AJ3L_P02_D07_S2-D7_1_2974	2
Jurkat_PP104_50uM_1h	DC2543_ELB00043_20220401_DIA_H00AJ3L_P02_D08_S2-D8_1_2885	2
Jurkat_PP102_50uM_1h	DC2543_ELB00043_20220401_DIA_H00AJ3L_P02_D09_S2-D9_1_2791	2
Jurkat_PP170_50uM_1h	DC2543_ELB00043_20220401_DIA_H00AJ3L_P02_D10_S2-D10_1_2868	2
Jurkat_DMSO_0uM_1h	DC2543_ELB00043_20220401_DIA_H00AJ3L_P02_D12_S2-D12_1_2880	8
Jurkat_PP221_50uM_1h	DC2543_ELB00043_20220401_DIA_H00AJ3L_P02_E02_S2-E2_1_2859	2
Jurkat_PP199_50uM_1h	DC2543_ELB00043_20220401_DIA_H00AJ3L_P02_E03_S2-E3_1_2982	2
Jurkat_PP224_50uM_1h	DC2543_ELB00043_20220401_DIA_H00AJ3L_P02_E04_S2-E4_1_2892	2
Jurkat_PP35_50uM_1h	DC2543_ELB00043_20220401_DIA_H00AJ3L_P02_E05_S2-E5_1_2914	2
Jurkat_PP173_50uM_1h	DC2543_ELB00043_20220401_DIA_H00AJ3L_P02_E06_S2-E6_1_2932	2
Jurkat_PP118_50uM_1h	DC2543_ELB00043_20220401_DIA_H00AJ3L_P02_E07_S2-E7_1_2816	2
Jurkat_PP17_50uM_1h	DC2543_ELB00043_20220401_DIA_H00AJ3L_P02_E08_S2-E8_1_2904	2
Jurkat_PP200_50uM_1h	DC2543_ELB00043_20220401_DIA_H00AJ3L_P02_E09_S2-E9_1_2881	2
Jurkat_PP82_50uM_1h	DC2543_ELB00043_20220401_DIA_H00AJ3L_P02_E10_S2-E10_1_2933	2
Jurkat_PP87_50uM_1h	DC2543_ELB00043_20220401_DIA_H00AJ3L_P02_E11_S2-E11_1_2822	2
Jurkat_PP225_50uM_1h	DC2543_ELB00043_20220401_DIA_H00AJ3L_P02_F02_S2-F2_1_2961	2
Jurkat_PP191_50uM_1h	DC2543_ELB00043_20220401_DIA_H00AJ3L_P02_F03_S2-F3_1_2869	2
Jurkat_PP216_50uM_1h	DC2543_ELB00043_20220401_DIA_H00AJ3L_P02_F04_S2-F4_1_2926	2
Jurkat_PP29_50uM_1h	DC2543_ELB00043_20220401_DIA_H00AJ3L_P02_F05_S2-F5_1_2924	2
Jurkat_PP209_50uM_1h	DC2543_ELB00043_20220401_DIA_H00AJ3L_P02_F06_S2-F6_1_2785	2
Jurkat_PP208_50uM_1h	DC2543_ELB00043_20220401_DIA_H00AJ3L_P02_F07_S2-F7_1_2943	2
Jurkat_PP143_50uM_1h	DC2543_ELB00043_20220401_DIA_H00AJ3L_P02_F08_S2-F8_1_2951	2
Jurkat_PP183_50uM_1h	DC2543_ELB00043_20220401_DIA_H00AJ3L_P02_F09_S2-F9_1_2852	2
Jurkat_PP81_50uM_1h	DC2543_ELB00043_20220401_DIA_H00AJ3L_P02_F11_S2-F11_1_2918	2
Jurkat_PP121_50uM_1h	DC2543_ELB00043_20220401_DIA_H00AJ3L_P02_G02_S2-G2_1_2978	2
Jurkat_PP138_50uM_1h	DC2543_ELB00043_20220401_DIA_H00AJ3L_P02_G03_S2-G3_1_2934	2
Jurkat_PP192_50uM_1h	DC2543_ELB00043_20220401_DIA_H00AJ3L_P02_G04_S2-G4_1_2820	2
Jurkat_PP22_50uM_1h	DC2543_ELB00043_20220401_DIA_H00AJ3L_P02_G05_S2-G5_1_2794	2
Jurkat_PP222_50uM_1h	DC2543_ELB00043_20220401_DIA_H00AJ3L_P02_G06_S2-G6_1_2956	2
Jurkat_PP215_50uM_1h	DC2543_ELB00043_20220401_DIA_H00AJ3L_P02_G07_S2-G7_1_2861	2
Jurkat_PP232_50uM_1h	DC2543_ELB00043_20220401_DIA_H00AJ3L_P02_G08_S2-G8_1_2957	2
Jurkat_PP107_50uM_1h	DC2543_ELB00043_20220401_DIA_H00AJ3L_P02_G09_S2-G9_1_2905	2
Jurkat_PP134_50uM_1h	DC2543_ELB00043_20220401_DIA_H00AJ3L_P02_G11_S2-G11_1_2865	2
Jurkat_PP187_50uM_1h	DC2543_ELB00043_20220401_DIA_H00AJ3L_P02_H02_S2-H2_1_2808	2
Jurkat_PP163_50uM_1h	DC2543_ELB00043_20220401_DIA_H00AJ3L_P02_H03_S2-H3_1_2795	2
Jurkat_PP159_50uM_1h	DC2543_ELB00043_20220401_DIA_H00AJ3L_P02_H04_S2-H4_1_2823	2
Jurkat_PP8_50uM_1h	DC2543_ELB00043_20220401_DIA_H00AJ3L_P02_H05_S2-H5_1_2909	2
Jurkat_PP38_50uM_1h	DC2543_ELB00043_20220401_DIA_H00AJ3L_P02_H06_S2-H6_1_2910	2
Jurkat_PP77_50uM_1h	DC2543_ELB00043_20220401_DIA_H00AJ3L_P02_H07_S2-H7_1_2894	2
Jurkat_PP23_50uM_1h	DC2543_ELB00043_20220401_DIA_H00AJ3L_P02_H08_S2-H8_1_2878	2
Jurkat_PP123_50uM_1h	DC2543_ELB00043_20220401_DIA_H00AJ3L_P02_H09_S2-H9_1_2866	2
Jurkat_PP97_50uM_1h	DC2543_ELB00043_20220401_DIA_H00AJ3L_P02_H10_S2-H10_1_2818	2
Jurkat_PP156_50uM_1h	DC2543_ELB00043_20220401_DIA_H00AJ3L_P02_H11_S2-H11_1_2835	2
Jurkat_PP193_50uM_1h	DC2543_ELB00043_20220401_DIA_H00AJ3J_P03_A03_S3-A3_1_3107	3
Jurkat_PP108_50uM_1h	DC2543_ELB00043_20220401_DIA_H00AJ3J_P03_A04_S3-A4_1_3151	3
Jurkat_PP181_50uM_1h	DC2543_ELB00043_20220401_DIA_H00AJ3J_P03_A05_S3-A5_1_3135	3
Jurkat_PP179_50uM_1h	DC2543_ELB00043_20220401_DIA_H00AJ3J_P03_A06_S3-A6_1_3076	3
Jurkat_PP76_50uM_1h	DC2543_ELB00043_20220401_DIA_H00AJ3J_P03_A07_S3-A7_1_3092	3
Jurkat_PP169_50uM_1h	DC2543_ELB00043_20220401_DIA_H00AJ3J_P03_A08_S3-A8_1_3161	3
Jurkat_PP73_50uM_1h	DC2543_ELB00043_20220401_DIA_H00AJ3J_P03_A09_S3-A9_1_3035	3
Jurkat_PP57_50uM_1h	DC2543_ELB00043_20220401_DIA_H00AJ3J_P03_A10_S1-A10_1_3198	3
Jurkat_PP78_50uM_1h	DC2543_ELB00043_20220401_DIA_H00AJ3J_P03_A11_S3-A11_1_3072	3
Jurkat_DMSO_0uM_1h	DC2543_ELB00043_20220401_DIA_H00AJ3J_P03_A12_S3-A12_1_3068	9
Jurkat_PP48_50uM_1h	DC2543_ELB00043_20220401_DIA_H00AJ3J_P03_B02_S3-B2_1_3160	3
Jurkat_PP185_50uM_1h	DC2543_ELB00043_20220401_DIA_H00AJ3J_P03_B03_S3-B3_1_3169	3
Jurkat_PP41_50uM_1h	DC2543_ELB00043_20220401_DIA_H00AJ3J_P03_B04_S3-B4_1_3186	3
Jurkat_PP180_50uM_1h	DC2543_ELB00043_20220401_DIA_H00AJ3J_P03_B05_S3-B5_1_3168	3
Jurkat_PP148_50uM_1h	DC2543_ELB00043_20220401_DIA_H00AJ3J_P03_B06_S3-B6_1_3139	3
Jurkat_PP112_50uM_1h	DC2543_ELB00043_20220401_DIA_H00AJ3J_P03_B07_S3-B7_1_3172	3
Jurkat_PP130_50uM_1h	DC2543_ELB00043_20220401_DIA_H00AJ3J_P03_B08_S1-B8_1_3240	3
Jurkat_PP203_50uM_1h	DC2543_ELB00043_20220401_DIA_H00AJ3J_P03_B09_S3-B9_1_3130	3
Jurkat_PP129_50uM_1h	DC2543_ELB00043_20220401_DIA_H00AJ3J_P03_B10_S3-B10_1_3083	3
Jurkat_PP128_50uM_1h	DC2543_ELB00043_20220401_DIA_H00AJ3J_P03_B11_S3-B11_1_3120	3
Jurkat_DMSO_0uM_1h	DC2543_ELB00043_20220401_DIA_H00AJ3J_P03_B12_S3-B12_1_3061	10
Jurkat_PP92_50uM_1h	DC2543_ELB00043_20220401_DIA_H00AJ3J_P03_C02_S3-C2_1_3109	3
Jurkat_PP147_50uM_1h	DC2543_ELB00043_20220401_DIA_H00AJ3J_P03_C03_S3-C3_1_3079	3
Jurkat_PP19_50uM_1h	DC2543_ELB00043_20220401_DIA_H00AJ3J_P03_C04_S3-C4_1_3189	3
Jurkat_PP152_50uM_1h	DC2543_ELB00043_20220401_DIA_H00AJ3J_P03_C05_S3-C5_1_3047	3
Jurkat_PP52_50uM_1h	DC2543_ELB00043_20220401_DIA_H00AJ3J_P03_C06_S1-C6_1_3230	3
Jurkat_PP131_50uM_1h	DC2543_ELB00043_20220401_DIA_H00AJ3J_P03_C07_S3-C7_1_3170	3
Jurkat_PP66_50uM_1h	DC2543_ELB00043_20220401_DIA_H00AJ3J_P03_C08_S3-C8_1_3088	3
Jurkat_PP56_50uM_1h	DC2543_ELB00043_20220401_DIA_H00AJ3J_P03_C09_S1-C9_1_3213	3
Jurkat_PP175_50uM_1h	DC2543_ELB00043_20220401_DIA_H00AJ3J_P03_C10_S3-C10_1_3127	3
Jurkat_PP214_50uM_1h	DC2543_ELB00043_20220401_DIA_H00AJ3J_P03_C11_S3-C11_1_3039	3
Jurkat_DMSO_0uM_1h	DC2543_ELB00043_20220401_DIA_H00AJ3J_P03_C12_S3-C12_1_3069	11
Jurkat_PP91_50uM_1h	DC2543_ELB00043_20220401_DIA_H00AJ3J_P03_D02_S3-D2_1_3175	3
Jurkat_PP207_50uM_1h	DC2543_ELB00043_20220401_DIA_H00AJ3J_P03_D03_S3-D3_1_3185	3
Jurkat_PP63_50uM_1h	DC2543_ELB00043_20220401_DIA_H00AJ3J_P03_D04_S3-D4_1_3145	3
Jurkat_PP26_50uM_1h	DC2543_ELB00043_20220401_DIA_H00AJ3J_P03_D05_S1-D5_1_3203	3
Jurkat_PP47_50uM_1h	DC2543_ELB00043_20220401_DIA_H00AJ3J_P03_D06_S3-D6_1_3074	3
Jurkat_PP219_50uM_1h	DC2543_ELB00043_20220401_DIA_H00AJ3J_P03_D07_S3-D7_1_3187	3
Jurkat_PP104_50uM_1h	DC2543_ELB00043_20220401_DIA_H00AJ3J_P03_D08_S3-D8_1_3108	3
Jurkat_PP102_50uM_1h	DC2543_ELB00043_20220401_DIA_H00AJ3J_P03_D09_S1-D9_1_3204	3
Jurkat_PP170_50uM_1h	DC2543_ELB00043_20220401_DIA_H00AJ3J_P03_D10_S1-D10_1_3216	3
Jurkat_PP1_50uM_1h	DC2543_ELB00043_20220401_DIA_H00AJ3J_P03_D11_S1-D11_1_3197	3
Jurkat_DMSO_0uM_1h	DC2543_ELB00043_20220401_DIA_H00AJ3J_P03_D12_S3-D12_1_3181	12
Jurkat_PP221_50uM_1h	DC2543_ELB00043_20220401_DIA_H00AJ3J_P03_E02_S3-E2_1_3140	3
Jurkat_PP199_50uM_1h	DC2543_ELB00043_20220401_DIA_H00AJ3J_P03_E03_S1-E3_1_3229	3
Jurkat_PP224_50uM_1h	DC2543_ELB00043_20220401_DIA_H00AJ3J_P03_E04_S1-E4_1_3222	3
Jurkat_PP35_50uM_1h	DC2543_ELB00043_20220401_DIA_H00AJ3J_P03_E05_S3-E5_1_3191	3
Jurkat_PP173_50uM_1h	DC2543_ELB00043_20220401_DIA_H00AJ3J_P03_E06_S3-E6_1_3045	3
Jurkat_PP118_50uM_1h	DC2543_ELB00043_20220401_DIA_H00AJ3J_P03_E07_S3-E7_1_3156	3
Jurkat_PP17_50uM_1h	DC2543_ELB00043_20220401_DIA_H00AJ3J_P03_E08_S3-E8_1_3119	3
Jurkat_PP200_50uM_1h	DC2543_ELB00043_20220401_DIA_H00AJ3J_P03_E09_S1-E9_1_3235	3
Jurkat_PP82_50uM_1h	DC2543_ELB00043_20220401_DIA_H00AJ3J_P03_E10_S3-E10_1_3112	3
Jurkat_PP87_50uM_1h	DC2543_ELB00043_20220401_DIA_H00AJ3J_P03_E11_S3-E11_1_3081	3
Jurkat_PP225_50uM_1h	DC2543_ELB00043_20220401_DIA_H00AJ3J_P03_F02_S3-F2_1_3188	3
Jurkat_PP191_50uM_1h	DC2543_ELB00043_20220401_DIA_H00AJ3J_P03_F03_S3-F3_1_3193	3
Jurkat_PP216_50uM_1h	DC2543_ELB00043_20220401_DIA_H00AJ3J_P03_F04_S3-F4_1_3044	3
Jurkat_PP29_50uM_1h	DC2543_ELB00043_20220401_DIA_H00AJ3J_P03_F05_S1-F5_1_3238	3
Jurkat_PP209_50uM_1h	DC2543_ELB00043_20220401_DIA_H00AJ3J_P03_F06_S3-F6_1_3040	3
Jurkat_PP208_50uM_1h	DC2543_ELB00043_20220401_DIA_H00AJ3J_P03_F07_S3-F7_1_3165	3
Jurkat_PP143_50uM_1h	DC2543_ELB00043_20220401_DIA_H00AJ3J_P03_F08_S3-F8_1_3096	3
Jurkat_PP183_50uM_1h	DC2543_ELB00043_20220401_DIA_H00AJ3J_P03_F09_S3-F9_1_3147	3
Jurkat_PP122_50uM_1h	DC2543_ELB00043_20220401_DIA_H00AJ3J_P03_F10_S3-F10_1_3086	3
Jurkat_PP121_50uM_1h	DC2543_ELB00043_20220401_DIA_H00AJ3J_P03_G02_S3-G2_1_3123	3
Jurkat_PP138_50uM_1h	DC2543_ELB00043_20220401_DIA_H00AJ3J_P03_G03_S3-G3_1_3192	3
Jurkat_PP192_50uM_1h	DC2543_ELB00043_20220401_DIA_H00AJ3J_P03_G04_S3-G4_1_3114	3
Jurkat_PP22_50uM_1h	DC2543_ELB00043_20220401_DIA_H00AJ3J_P03_G05_S3-G5_1_3050	3
Jurkat_PP222_50uM_1h	DC2543_ELB00043_20220401_DIA_H00AJ3J_P03_G06_S3-G6_1_3091	3
Jurkat_PP215_50uM_1h	DC2543_ELB00043_20220401_DIA_H00AJ3J_P03_G07_S1-G7_1_3202	3
Jurkat_PP232_50uM_1h	DC2543_ELB00043_20220401_DIA_H00AJ3J_P03_G08_S3-G8_1_3105	3
Jurkat_PP107_50uM_1h	DC2543_ELB00043_20220401_DIA_H00AJ3J_P03_G09_S1-G9_1_3207	3
Jurkat_PP9_50uM_1h	DC2543_ELB00043_20220401_DIA_H00AJ3J_P03_G10_S3-G10_1_3073	3
Jurkat_PP134_50uM_1h	DC2543_ELB00043_20220401_DIA_H00AJ3J_P03_G11_S1-G11_1_3237	3
Jurkat_PP187_50uM_1h	DC2543_ELB00043_20220401_DIA_H00AJ3J_P03_H02_S3-H2_1_3162	3
Jurkat_PP163_50uM_1h	DC2543_ELB00043_20220401_DIA_H00AJ3J_P03_H03_S3-H3_1_3132	3
Jurkat_PP159_50uM_1h	DC2543_ELB00043_20220401_DIA_H00AJ3J_P03_H04_S1-H4_1_3236	3
Jurkat_PP8_50uM_1h	DC2543_ELB00043_20220401_DIA_H00AJ3J_P03_H05_S3-H5_1_3190	3
Jurkat_PP38_50uM_1h	DC2543_ELB00043_20220401_DIA_H00AJ3J_P03_H06_S3-H6_1_3100	3
Jurkat_PP77_50uM_1h	DC2543_ELB00043_20220401_DIA_H00AJ3J_P03_H07_S3-H7_1_3104	3
Jurkat_PP23_50uM_1h	DC2543_ELB00043_20220401_DIA_H00AJ3J_P03_H08_S3-H8_1_3093	3
Jurkat_PP123_50uM_1h	DC2543_ELB00043_20220401_DIA_H00AJ3J_P03_H09_S3-H9_1_3143	3
Jurkat_PP97_50uM_1h	DC2543_ELB00043_20220401_DIA_H00AJ3J_P03_H10_S3-H10_1_3059	3
Jurkat_PP156_50uM_1h	DC2543_ELB00043_20220401_DIA_H00AJ3J_P03_H11_S1-H11_1_3226	3
Jurkat_PP106_50uM_1h	DC2543_ELB00043_20220401_DIA_H00AJ3K_P04_A02_S2-A2_1_3212	4
Jurkat_PP193_50uM_1h	DC2543_ELB00043_20220401_DIA_H00AJ3K_P04_A03_S4-A3_1_3042	4
Jurkat_PP108_50uM_1h	DC2543_ELB00043_20220401_DIA_H00AJ3K_P04_A04_S2-A4_1_3215	4
Jurkat_PP181_50uM_1h	DC2543_ELB00043_20220401_DIA_H00AJ3K_P04_A05_S2-A5_1_3199	4
Jurkat_PP179_50uM_1h	DC2543_ELB00043_20220401_DIA_H00AJ3K_P04_A06_S4-A6_1_3111	4
Jurkat_PP76_50uM_1h	DC2543_ELB00043_20220401_DIA_H00AJ3K_P04_A07_S4-A7_1_3062	4
Jurkat_PP169_50uM_1h	DC2543_ELB00043_20220401_DIA_H00AJ3K_P04_A08_S4-A8_1_3146	4
Jurkat_PP73_50uM_1h	DC2543_ELB00043_20220401_DIA_H00AJ3K_P04_A09_S4-A9_1_3137	4
Jurkat_PP57_50uM_1h	DC2543_ELB00043_20220401_DIA_H00AJ3K_P04_A10_S4-A10_1_3060	4
Jurkat_PP78_50uM_1h	DC2543_ELB00043_20220401_DIA_H00AJ3K_P04_A11_S4-A11_1_3131	4
Jurkat_DMSO_0uM_1h	DC2543_ELB00043_20220401_DIA_H00AJ3K_P04_A12_S4-A12_1_3058	13
Jurkat_PP48_50uM_1h	DC2543_ELB00043_20220401_DIA_H00AJ3K_P04_B02_S4-B2_1_3194	4
Jurkat_PP185_50uM_1h	DC2543_ELB00043_20220401_DIA_H00AJ3K_P04_B03_S4-B3_1_3049	4
Jurkat_PP41_50uM_1h	DC2543_ELB00043_20220401_DIA_H00AJ3K_P04_B04_S2-B4_1_3224	4
Jurkat_PP180_50uM_1h	DC2543_ELB00043_20220401_DIA_H00AJ3K_P04_B05_S2-B5_1_3208	4
Jurkat_PP148_50uM_1h	DC2543_ELB00043_20220401_DIA_H00AJ3K_P04_B06_S4-B6_1_3101	4
Jurkat_PP112_50uM_1h	DC2543_ELB00043_20220401_DIA_H00AJ3K_P04_B07_S4-B7_1_3117	4
Jurkat_PP130_50uM_1h	DC2543_ELB00043_20220401_DIA_H00AJ3K_P04_B08_S4-B8_1_3071	4
Jurkat_PP203_50uM_1h	DC2543_ELB00043_20220401_DIA_H00AJ3K_P04_B09_S4-B9_1_3053	4
Jurkat_PP129_50uM_1h	DC2543_ELB00043_20220401_DIA_H00AJ3K_P04_B10_S2-B10_1_3209	4
Jurkat_PP128_50uM_1h	DC2543_ELB00043_20220401_DIA_H00AJ3K_P04_B11_S2-B11_1_3220	4
Jurkat_DMSO_0uM_1h	DC2543_ELB00043_20220401_DIA_H00AJ3K_P04_B12_S4-B12_1_3176	14
Jurkat_PP92_50uM_1h	DC2543_ELB00043_20220401_DIA_H00AJ3K_P04_C02_S2-C2_1_3227	4
Jurkat_PP147_50uM_1h	DC2543_ELB00043_20220401_DIA_H00AJ3K_P04_C03_S4-C3_1_3163	4
Jurkat_PP19_50uM_1h	DC2543_ELB00043_20220401_DIA_H00AJ3K_P04_C04_S4-C4_1_3099	4
Jurkat_PP152_50uM_1h	DC2543_ELB00043_20220401_DIA_H00AJ3K_P04_C05_S4-C5_1_3183	4
Jurkat_PP52_50uM_1h	DC2543_ELB00043_20220401_DIA_H00AJ3K_P04_C06_S2-C6_1_3228	4
Jurkat_PP131_50uM_1h	DC2543_ELB00043_20220401_DIA_H00AJ3K_P04_C07_S2-C7_1_3211	4
Jurkat_PP66_50uM_1h	DC2543_ELB00043_20220401_DIA_H00AJ3K_P04_C08_S2-C8_1_3233	4
Jurkat_PP56_50uM_1h	DC2543_ELB00043_20220401_DIA_H00AJ3K_P04_C09_S2-C9_1_3205	4
Jurkat_PP175_50uM_1h	DC2543_ELB00043_20220401_DIA_H00AJ3K_P04_C10_S4-C10_1_3057	4
Jurkat_PP214_50uM_1h	DC2543_ELB00043_20220401_DIA_H00AJ3K_P04_C11_S4-C11_1_3085	4
Jurkat_DMSO_0uM_1h	DC2543_ELB00043_20220401_DIA_H00AJ3K_P04_C12_S4-C12_1_3159	15
Jurkat_PP91_50uM_1h	DC2543_ELB00043_20220401_DIA_H00AJ3K_P04_D02_S4-D2_1_3122	4
Jurkat_PP207_50uM_1h	DC2543_ELB00043_20220401_DIA_H00AJ3K_P04_D03_S4-D3_1_3149	4
Jurkat_PP63_50uM_1h	DC2543_ELB00043_20220401_DIA_H00AJ3K_P04_D04_S4-D4_1_3075	4
Jurkat_PP26_50uM_1h	DC2543_ELB00043_20220401_DIA_H00AJ3K_P04_D05_S4-D5_1_3043	4
Jurkat_PP47_50uM_1h	DC2543_ELB00043_20220401_DIA_H00AJ3K_P04_D06_S4-D6_1_3177	4
Jurkat_PP219_50uM_1h	DC2543_ELB00043_20220401_DIA_H00AJ3K_P04_D07_S4-D7_1_3082	4
Jurkat_PP104_50uM_1h	DC2543_ELB00043_20220401_DIA_H00AJ3K_P04_D08_S2-D8_1_3214	4
Jurkat_PP102_50uM_1h	DC2543_ELB00043_20220401_DIA_H00AJ3K_P04_D09_S4-D9_1_3174	4
Jurkat_PP170_50uM_1h	DC2543_ELB00043_20220401_DIA_H00AJ3K_P04_D10_S4-D10_1_3144	4
Jurkat_PP1_50uM_1h	DC2543_ELB00043_20220401_DIA_H00AJ3K_P04_D11_S4-D11_1_3055	4
Jurkat_DMSO_0uM_1h	DC2543_ELB00043_20220401_DIA_H00AJ3K_P04_D12_S2-D12_1_3239	16
Jurkat_PP221_50uM_1h	DC2543_ELB00043_20220401_DIA_H00AJ3K_P04_E02_S4-E2_1_3133	4
Jurkat_PP199_50uM_1h	DC2543_ELB00043_20220401_DIA_H00AJ3K_P04_E03_S4-E3_1_3118	4
Jurkat_PP224_50uM_1h	DC2543_ELB00043_20220401_DIA_H00AJ3K_P04_E04_S4-E4_1_3138	4
Jurkat_PP35_50uM_1h	DC2543_ELB00043_20220401_DIA_H00AJ3K_P04_E05_S4-E5_1_3164	4
Jurkat_PP173_50uM_1h	DC2543_ELB00043_20220401_DIA_H00AJ3K_P04_E06_S4-E6_1_3041	4
Jurkat_PP118_50uM_1h	DC2543_ELB00043_20220401_DIA_H00AJ3K_P04_E07_S4-E7_1_3070	4
Jurkat_PP17_50uM_1h	DC2543_ELB00043_20220401_DIA_H00AJ3K_P04_E08_S4-E8_1_3171	4
Jurkat_PP200_50uM_1h	DC2543_ELB00043_20220401_DIA_H00AJ3K_P04_E09_S4-E9_1_3121	4
Jurkat_PP82_50uM_1h	DC2543_ELB00043_20220401_DIA_H00AJ3K_P04_E10_S4-E10_1_3066	4
Jurkat_PP87_50uM_1h	DC2543_ELB00043_20220401_DIA_H00AJ3K_P04_E11_S4-E11_1_3113	4
Jurkat_PP225_50uM_1h	DC2543_ELB00043_20220401_DIA_H00AJ3K_P04_F02_S4-F2_1_3087	4
Jurkat_PP191_50uM_1h	DC2543_ELB00043_20220401_DIA_H00AJ3K_P04_F03_S4-F3_1_3036	4
Jurkat_PP216_50uM_1h	DC2543_ELB00043_20220401_DIA_H00AJ3K_P04_F04_S4-F4_1_3173	4
Jurkat_PP29_50uM_1h	DC2543_ELB00043_20220401_DIA_H00AJ3K_P04_F05_S2-F5_1_3225	4
Jurkat_PP209_50uM_1h	DC2543_ELB00043_20220401_DIA_H00AJ3K_P04_F06_S2-F6_1_3223	4
Jurkat_PP208_50uM_1h	DC2543_ELB00043_20220401_DIA_H00AJ3K_P04_F07_S4-F7_1_3184	4
Jurkat_PP143_50uM_1h	DC2543_ELB00043_20220401_DIA_H00AJ3K_P04_F08_S4-F8_1_3056	4
Jurkat_PP183_50uM_1h	DC2543_ELB00043_20220401_DIA_H00AJ3K_P04_F09_S2-F9_1_3201	4
Jurkat_PP122_50uM_1h	DC2543_ELB00043_20220401_DIA_H00AJ3K_P04_F10_S4-F10_1_3095	4
Jurkat_PP81_50uM_1h	DC2543_ELB00043_20220401_DIA_H00AJ3K_P04_F11_S4-F11_1_3063	4
Jurkat_PP121_50uM_1h	DC2543_ELB00043_20220401_DIA_H00AJ3K_P04_G02_S4-G2_1_3180	4
Jurkat_PP138_50uM_1h	DC2543_ELB00043_20220401_DIA_H00AJ3K_P04_G03_S4-G3_1_3125	4
Jurkat_PP192_50uM_1h	DC2543_ELB00043_20220401_DIA_H00AJ3K_P04_G04_S4-G4_1_3136	4
Jurkat_PP222_50uM_1h	DC2543_ELB00043_20220401_DIA_H00AJ3K_P04_G06_S4-G6_1_3098	4
Jurkat_PP215_50uM_1h	DC2543_ELB00043_20220401_DIA_H00AJ3K_P04_G07_S4-G7_1_3158	4
Jurkat_PP232_50uM_1h	DC2543_ELB00043_20220401_DIA_H00AJ3K_P04_G08_S4-G8_1_3094	4
Jurkat_PP107_50uM_1h	DC2543_ELB00043_20220401_DIA_H00AJ3K_P04_G09_S4-G9_1_3110	4
Jurkat_PP9_50uM_1h	DC2543_ELB00043_20220401_DIA_H00AJ3K_P04_G10_S2-G10_1_3234	4
Jurkat_PP134_50uM_1h	DC2543_ELB00043_20220401_DIA_H00AJ3K_P04_G11_S2-G11_1_3210	4
Jurkat_PP187_50uM_1h	DC2543_ELB00043_20220401_DIA_H00AJ3K_P04_H02_S4-H2_1_3048	4
Jurkat_PP163_50uM_1h	DC2543_ELB00043_20220401_DIA_H00AJ3K_P04_H03_S4-H3_1_3054	4
Jurkat_PP159_50uM_1h	DC2543_ELB00043_20220401_DIA_H00AJ3K_P04_H04_S4-H4_1_3150	4
Jurkat_PP8_50uM_1h	DC2543_ELB00043_20220401_DIA_H00AJ3K_P04_H05_S4-H5_1_3134	4
Jurkat_PP38_50uM_1h	DC2543_ELB00043_20220401_DIA_H00AJ3K_P04_H06_S2-H6_1_3218	4
Jurkat_PP77_50uM_1h	DC2543_ELB00043_20220401_DIA_H00AJ3K_P04_H07_S4-H7_1_3155	4
Jurkat_PP23_50uM_1h	DC2543_ELB00043_20220401_DIA_H00AJ3K_P04_H08_S2-H8_1_3200	4
Jurkat_PP123_50uM_1h	DC2543_ELB00043_20220401_DIA_H00AJ3K_P04_H09_S4-H9_1_3182	4
Jurkat_PP97_50uM_1h	DC2543_ELB00043_20220401_DIA_H00AJ3K_P04_H10_S2-H10_1_3221	4
Jurkat_PP156_50uM_1h	DC2543_ELB00043_20220401_DIA_H00AJ3K_P04_H11_S4-H11_1_3080	4

## Sheet: Fig 4b-e, 5a-b
Figure 4b-e, 5a-b - Concentration response	Data table within publically avaialable directory (PRIDE: PXD054145 )	ELB00114_precursor_intensities.csv
		ELB00114_peptide_intensities.csv
Condition	File_name	Replicate
HEK293T_PP216_200uM_1h	DC2597_ELB00051_20220527_DIA_H00AVAO_P01_A01_S1-A1_1_4997	1
HEK293T_PP216_100uM_1h	DC2597_ELB00051_20220527_DIA_H00AVAO_P01_A02_S1-A2_1_5093	1
HEK293T_PP216_50uM_1h	DC2597_ELB00051_20220527_DIA_H00AVAO_P01_A03_S1-A3_1_5128	1
HEK293T_PP216_25uM_1h	DC2597_ELB00051_20220527_DIA_H00AVAO_P01_A04_S1-A4_1_4958	1
HEK293T_PP216_12.5uM_1h	DC2597_ELB00051_20220527_DIA_H00AVAO_P01_A05_S1-A5_1_5129	1
HEK293T_PP216_6.25uM_1h	DC2597_ELB00051_20220527_DIA_H00AVAO_P01_A06_S1-A6_1_4951	1
HEK293T_PP216_3.125uM_1h	DC2597_ELB00051_20220527_DIA_H00AVAO_P01_A07_S1-A7_1_5074	1
HEK293T_PP216_1.5625uM_1h	DC2597_ELB00051_20220527_DIA_H00AVAO_P01_A08_S1-A8_1_5000	1
HEK293T_PP216_0.78125uM_1h	DC2597_ELB00051_20220527_DIA_H00AVAO_P01_A09_S1-A9_1_5014	1
HEK293T_PP216_0.390625uM_1h	DC2597_ELB00051_20220527_DIA_H00AVAO_P01_A10_S1-A10_1_5079	1
HEK293T_DMSO_0uM_1h	DC2597_ELB00051_20220527_DIA_H00AVAO_P01_A11_S1-A11_1_5099	1
HEK293T_PP185_200uM_1h	DC2597_ELB00051_20220527_DIA_H00AVAO_P01_B01_S1-B1_1_5130	1
HEK293T_PP185_100uM_1h	DC2597_ELB00051_20220527_DIA_H00AVAO_P01_B02_S1-B2_1_5140	1
HEK293T_PP185_50uM_1h	DC2597_ELB00051_20220527_DIA_H00AVAO_P01_B03_S1-B3_1_4950	1
HEK293T_PP185_25uM_1h	DC2597_ELB00051_20220527_DIA_H00AVAO_P01_B04_S1-B4_1_4987	1
HEK293T_PP185_12.5uM_1h	DC2597_ELB00051_20220527_DIA_H00AVAO_P01_B05_S1-B5_1_4983	1
HEK293T_PP185_6.25uM_1h	DC2597_ELB00051_20220527_DIA_H00AVAO_P01_B06_S1-B6_1_5123	1
HEK293T_PP185_3.125uM_1h	DC2597_ELB00051_20220527_DIA_H00AVAO_P01_B07_S1-B7_1_5103	1
HEK293T_PP185_1.5625uM_1h	DC2597_ELB00051_20220527_DIA_H00AVAO_P01_B08_S1-B8_1_5024	1
HEK293T_PP185_0.78125uM_1h	DC2597_ELB00051_20220527_DIA_H00AVAO_P01_B09_S1-B9_1_5120	1
HEK293T_PP185_0.390625uM_1h	DC2597_ELB00051_20220527_DIA_H00AVAO_P01_B10_S1-B10_1_5029	1
HEK293T_DMSO_0uM_1h	DC2597_ELB00051_20220527_DIA_H00AVAO_P01_B11_S1-B11_1_5107	2
HEK293T_PP48_200uM_1h	DC2597_ELB00051_20220527_DIA_H00AVAO_P01_C01_S1-C1_1_5139	1
HEK293T_PP48_100uM_1h	DC2597_ELB00051_20220527_DIA_H00AVAO_P01_C02_S1-C2_1_5041	1
HEK293T_PP48_50uM_1h	DC2597_ELB00051_20220527_DIA_H00AVAO_P01_C03_S1-C3_1_5125	1
HEK293T_PP48_25uM_1h	DC2597_ELB00051_20220527_DIA_H00AVAO_P01_C04_S1-C4_1_5036	1
HEK293T_PP48_12.5uM_1h	DC2597_ELB00051_20220527_DIA_H00AVAO_P01_C05_S1-C5_1_5090	1
HEK293T_PP48_6.25uM_1h	DC2597_ELB00051_20220527_DIA_H00AVAO_P01_C06_S1-C6_1_5060	1
HEK293T_PP48_3.125uM_1h	DC2597_ELB00051_20220527_DIA_H00AVAO_P01_C07_S1-C7_1_5138	1
HEK293T_PP48_1.5625uM_1h	DC2597_ELB00051_20220527_DIA_H00AVAO_P01_C08_S1-C8_1_5088	1
HEK293T_PP48_0.78125uM_1h	DC2597_ELB00051_20220527_DIA_H00AVAO_P01_C09_S1-C9_1_5112	1
HEK293T_PP48_0.390625uM_1h	DC2597_ELB00051_20220527_DIA_H00AVAO_P01_C10_S1-C10_1_5059	1
HEK293T_DMSO_0uM_1h	DC2597_ELB00051_20220527_DIA_H00AVAO_P01_C11_S1-C11_1_4976	3
HEK293T_PP183_200uM_1h	DC2597_ELB00051_20220527_DIA_H00AVAO_P01_D01_S1-D1_1_5070	1
HEK293T_PP183_100uM_1h	DC2597_ELB00051_20220527_DIA_H00AVAO_P01_D02_S1-D2_1_5133	1
HEK293T_PP183_50uM_1h	DC2597_ELB00051_20220527_DIA_H00AVAO_P01_D03_S1-D3_1_5052	1
HEK293T_PP183_25uM_1h	DC2597_ELB00051_20220527_DIA_H00AVAO_P01_D04_S1-D4_1_5015	1
HEK293T_PP183_12.5uM_1h	DC2597_ELB00051_20220527_DIA_H00AVAO_P01_D05_S1-D5_1_5089	1
HEK293T_PP183_6.25uM_1h	DC2597_ELB00051_20220527_DIA_H00AVAO_P01_D06_S1-D6_1_5058	1
HEK293T_PP183_3.125uM_1h	DC2597_ELB00051_20220527_DIA_H00AVAO_P01_D07_S1-D7_1_5038	1
HEK293T_PP183_1.5625uM_1h	DC2597_ELB00051_20220527_DIA_H00AVAO_P01_D08_S1-D8_1_5048	1
HEK293T_PP183_0.78125uM_1h	DC2597_ELB00051_20220527_DIA_H00AVAO_P01_D09_S1-D9_1_5132	1
HEK293T_PP183_0.390625uM_1h	DC2597_ELB00051_20220527_DIA_H00AVAO_P01_D10_S1-D10_1_4969	1
HEK293T_DMSO_0uM_1h	DC2597_ELB00051_20220527_DIA_H00AVAO_P01_D11_S1-D11_1_5013	4
HEK293T_PP207_200uM_1h	DC2597_ELB00051_20220527_DIA_H00AVAO_P01_E01_S1-E1_1_5100	1
HEK293T_PP207_100uM_1h	DC2597_ELB00051_20220527_DIA_H00AVAO_P01_E02_S1-E2_1_4972	1
HEK293T_PP207_50uM_1h	DC2597_ELB00051_20220527_DIA_H00AVAO_P01_E03_S1-E3_1_4963	1
HEK293T_PP207_25uM_1h	DC2597_ELB00051_20220527_DIA_H00AVAO_P01_E04_S1-E4_1_5118	1
HEK293T_PP207_12.5uM_1h	DC2597_ELB00051_20220527_DIA_H00AVAO_P01_E05_S1-E5_1_5084	1
HEK293T_PP207_6.25uM_1h	DC2597_ELB00051_20220527_DIA_H00AVAO_P01_E06_S1-E6_1_4985	1
HEK293T_PP207_3.125uM_1h	DC2597_ELB00051_20220527_DIA_H00AVAO_P01_E07_S1-E7_1_4948	1
HEK293T_PP207_1.5625uM_1h	DC2597_ELB00051_20220527_DIA_H00AVAO_P01_E08_S1-E8_1_5116	1
HEK293T_PP207_0.78125uM_1h	DC2597_ELB00051_20220527_DIA_H00AVAO_P01_E09_S1-E9_1_5046	1
HEK293T_PP207_0.390625uM_1h	DC2597_ELB00051_20220527_DIA_H00AVAO_P01_E10_S1-E10_1_4978	1
HEK293T_DMSO_0uM_1h	DC2597_ELB00051_20220527_DIA_H00AVAO_P01_E11_S1-E11_1_5061	5
HEK293T_PP156_200uM_1h	DC2597_ELB00051_20220527_DIA_H00AVAO_P01_F01_S1-F1_1_5065	1
HEK293T_PP156_100uM_1h	DC2597_ELB00051_20220527_DIA_H00AVAO_P01_F02_S1-F2_1_4998	1
HEK293T_PP156_50uM_1h	DC2597_ELB00051_20220527_DIA_H00AVAO_P01_F03_S1-F3_1_5071	1
HEK293T_PP156_25uM_1h	DC2597_ELB00051_20220527_DIA_H00AVAO_P01_F04_S1-F4_1_4999	1
HEK293T_PP156_12.5uM_1h	DC2597_ELB00051_20220527_DIA_H00AVAO_P01_F05_S1-F5_1_5003	1
HEK293T_PP156_6.25uM_1h	DC2597_ELB00051_20220527_DIA_H00AVAO_P01_F06_S1-F6_1_5050	1
HEK293T_PP156_3.125uM_1h	DC2597_ELB00051_20220527_DIA_H00AVAO_P01_F07_S1-F7_1_5077	1
HEK293T_PP156_1.5625uM_1h	DC2597_ELB00051_20220527_DIA_H00AVAO_P01_F08_S1-F8_1_5142	1
HEK293T_PP156_0.78125uM_1h	DC2597_ELB00051_20220527_DIA_H00AVAO_P01_F09_S1-F9_1_5076	1
HEK293T_PP156_0.390625uM_1h	DC2597_ELB00051_20220527_DIA_H00AVAO_P01_F10_S1-F10_1_5025	1
HEK293T_DMSO_0uM_1h	DC2597_ELB00051_20220527_DIA_H00AVAO_P01_F11_S1-F11_1_5047	6
HEK293T_PP152_200uM_1h	DC2597_ELB00051_20220527_DIA_H00AVAO_P01_G01_S1-G1_1_5017	1
HEK293T_PP152_100uM_1h	DC2597_ELB00051_20220527_DIA_H00AVAO_P01_G02_S1-G2_1_5055	1
HEK293T_PP152_50uM_1h	DC2597_ELB00051_20220527_DIA_H00AVAO_P01_G03_S1-G3_1_4962	1
HEK293T_PP152_25uM_1h	DC2597_ELB00051_20220527_DIA_H00AVAO_P01_G04_S1-G4_1_5081	1
HEK293T_PP152_12.5uM_1h	DC2597_ELB00051_20220527_DIA_H00AVAO_P01_G05_S1-G5_1_5141	1
HEK293T_PP152_6.25uM_1h	DC2597_ELB00051_20220527_DIA_H00AVAO_P01_G06_S1-G6_1_4955	1
HEK293T_PP152_3.125uM_1h	DC2597_ELB00051_20220527_DIA_H00AVAO_P01_G07_S1-G7_1_5110	1
HEK293T_PP152_1.5625uM_1h	DC2597_ELB00051_20220527_DIA_H00AVAO_P01_G08_S1-G8_1_5027	1
HEK293T_PP152_0.78125uM_1h	DC2597_ELB00051_20220527_DIA_H00AVAO_P01_G09_S1-G9_1_5049	1
HEK293T_PP152_0.390625uM_1h	DC2597_ELB00051_20220527_DIA_H00AVAO_P01_G10_S1-G10_1_5124	1
HEK293T_DMSO_0uM_1h	DC2597_ELB00051_20220527_DIA_H00AVAO_P01_G11_S1-G11_1_5111	7
HEK293T_PP222_200uM_1h	DC2597_ELB00051_20220527_DIA_H00AVAO_P01_H01_S1-H1_1_5105	1
HEK293T_PP222_100uM_1h	DC2597_ELB00051_20220527_DIA_H00AVAO_P01_H02_S1-H2_1_4968	1
HEK293T_PP222_50uM_1h	DC2597_ELB00051_20220527_DIA_H00AVAO_P01_H03_S1-H3_1_5131	1
HEK293T_PP222_25uM_1h	DC2597_ELB00051_20220527_DIA_H00AVAO_P01_H04_S1-H4_1_5127	1
HEK293T_PP222_12.5uM_1h	DC2597_ELB00051_20220527_DIA_H00AVAO_P01_H05_S1-H5_1_5010	1
HEK293T_PP222_6.25uM_1h	DC2597_ELB00051_20220527_DIA_H00AVAO_P01_H06_S1-H6_1_5026	1
HEK293T_PP222_3.125uM_1h	DC2597_ELB00051_20220527_DIA_H00AVAO_P01_H07_S1-H7_1_4988	1
HEK293T_PP222_1.5625uM_1h	DC2597_ELB00051_20220527_DIA_H00AVAO_P01_H08_S1-H8_1_5034	1
HEK293T_PP222_0.78125uM_1h	DC2597_ELB00051_20220527_DIA_H00AVAO_P01_H09_S1-H9_1_4957	1
HEK293T_PP222_0.390625uM_1h	DC2597_ELB00051_20220527_DIA_H00AVAO_P01_H10_S1-H10_1_5106	1
HEK293T_DMSO_0uM_1h	DC2597_ELB00051_20220527_DIA_H00AVAO_P01_H11_S1-H11_1_5004	8
HEK293T_PP216_200uM_1h	DC2597_ELB00051_20220527_DIA_H00AVAP_P02_A01_S2-A1_1_5063	2
HEK293T_PP216_100uM_1h	DC2597_ELB00051_20220527_DIA_H00AVAP_P02_A02_S2-A2_1_5152	2
HEK293T_PP216_50uM_1h	DC2597_ELB00051_20220527_DIA_H00AVAP_P02_A03_S2-A3_1_5030	2
HEK293T_PP216_25uM_1h	DC2597_ELB00051_20220527_DIA_H00AVAP_P02_A04_S2-A4_1_5021	2
HEK293T_PP216_12.5uM_1h	DC2597_ELB00051_20220527_DIA_H00AVAP_P02_A05_S2-A5_1_5009	2
HEK293T_PP216_6.25uM_1h	DC2597_ELB00051_20220527_DIA_H00AVAP_P02_A06_S2-A6_1_4952	2
HEK293T_PP216_3.125uM_1h	DC2597_ELB00051_20220527_DIA_H00AVAP_P02_A07_S2-A7_1_5143	2
HEK293T_PP216_1.5625uM_1h	DC2597_ELB00051_20220527_DIA_H00AVAP_P02_A08_S2-A8_1_5031	2
HEK293T_PP216_0.78125uM_1h	DC2597_ELB00051_20220527_DIA_H00AVAP_P02_A09_S2-A9_1_5073	2
HEK293T_PP216_0.390625uM_1h	DC2597_ELB00051_20220527_DIA_H00AVAP_P02_A10_S2-A10_1_4996	2
HEK293T_DMSO_0uM_1h	DC2597_ELB00051_20220527_DIA_H00AVAP_P02_A11_S2-A11_1_4971	9
HEK293T_PP185_200uM_1h	DC2597_ELB00051_20220527_DIA_H00AVAP_P02_B01_S2-B1_1_4945	2
HEK293T_PP185_100uM_1h	DC2597_ELB00051_20220527_DIA_H00AVAP_P02_B02_S2-B2_1_4946	2
HEK293T_PP185_50uM_1h	DC2597_ELB00051_20220527_DIA_H00AVAP_P02_B03_S2-B3_1_5119	2
HEK293T_PP185_25uM_1h	DC2597_ELB00051_20220527_DIA_H00AVAP_P02_B04_S2-B4_1_5098	2
HEK293T_PP185_12.5uM_1h	DC2597_ELB00051_20220527_DIA_H00AVAP_P02_B05_S2-B5_1_5072	2
HEK293T_PP185_6.25uM_1h	DC2597_ELB00051_20220527_DIA_H00AVAP_P02_B06_S2-B6_1_4994	2
HEK293T_PP185_3.125uM_1h	DC2597_ELB00051_20220527_DIA_H00AVAP_P02_B07_S2-B7_1_4960	2
HEK293T_PP185_1.5625uM_1h	DC2597_ELB00051_20220527_DIA_H00AVAP_P02_B08_S2-B8_1_5097	2
HEK293T_PP185_0.78125uM_1h	DC2597_ELB00051_20220527_DIA_H00AVAP_P02_B09_S2-B9_1_4977	2
HEK293T_PP185_0.390625uM_1h	DC2597_ELB00051_20220527_DIA_H00AVAP_P02_B10_S2-B10_1_5016	2
HEK293T_DMSO_0uM_1h	DC2597_ELB00051_20220527_DIA_H00AVAP_P02_B11_S2-B11_1_5117	10
HEK293T_PP48_200uM_1h	DC2597_ELB00051_20220527_DIA_H00AVAP_P02_C01_S2-C1_1_5094	2
HEK293T_PP48_100uM_1h	DC2597_ELB00051_20220527_DIA_H00AVAP_P02_C02_S2-C2_1_4990	2
HEK293T_PP48_50uM_1h	DC2597_ELB00051_20220527_DIA_H00AVAP_P02_C03_S2-C3_1_5067	2
HEK293T_PP48_25uM_1h	DC2597_ELB00051_20220527_DIA_H00AVAP_P02_C04_S2-C4_1_5113	2
HEK293T_PP48_12.5uM_1h	DC2597_ELB00051_20220527_DIA_H00AVAP_P02_C05_S2-C5_1_5007	2
HEK293T_PP48_6.25uM_1h	DC2597_ELB00051_20220527_DIA_H00AVAP_P02_C06_S2-C6_1_5115	2
HEK293T_PP48_3.125uM_1h	DC2597_ELB00051_20220527_DIA_H00AVAP_P02_C07_S2-C7_1_5011	2
HEK293T_PP48_1.5625uM_1h	DC2597_ELB00051_20220527_DIA_H00AVAP_P02_C08_S2-C8_1_5080	2
HEK293T_PP48_0.78125uM_1h	DC2597_ELB00051_20220527_DIA_H00AVAP_P02_C09_S2-C9_1_5144	2
HEK293T_PP48_0.390625uM_1h	DC2597_ELB00051_20220527_DIA_H00AVAP_P02_C10_S2-C10_1_4991	2
HEK293T_DMSO_0uM_1h	DC2597_ELB00051_20220527_DIA_H00AVAP_P02_C11_S2-C11_1_5137	11
HEK293T_PP183_200uM_1h	DC2597_ELB00051_20220527_DIA_H00AVAP_P02_D01_S2-D1_1_4982	2
HEK293T_PP183_100uM_1h	DC2597_ELB00051_20220527_DIA_H00AVAP_P02_D02_S2-D2_1_4964	2
HEK293T_PP183_50uM_1h	DC2597_ELB00051_20220527_DIA_H00AVAP_P02_D03_S2-D3_1_5062	2
HEK293T_PP183_25uM_1h	DC2597_ELB00051_20220527_DIA_H00AVAP_P02_D04_S2-D4_1_4956	2
HEK293T_PP183_12.5uM_1h	DC2597_ELB00051_20220527_DIA_H00AVAP_P02_D05_S2-D5_1_5012	2
HEK293T_PP183_6.25uM_1h	DC2597_ELB00051_20220527_DIA_H00AVAP_P02_D06_S2-D6_1_5087	2
HEK293T_PP183_3.125uM_1h	DC2597_ELB00051_20220527_DIA_H00AVAP_P02_D07_S2-D7_1_5037	2
HEK293T_PP183_1.5625uM_1h	DC2597_ELB00051_20220527_DIA_H00AVAP_P02_D08_S2-D8_1_5053	2
HEK293T_PP183_0.78125uM_1h	DC2597_ELB00051_20220527_DIA_H00AVAP_P02_D09_S2-D9_1_4949	2
HEK293T_PP183_0.390625uM_1h	DC2597_ELB00051_20220527_DIA_H00AVAP_P02_D10_S2-D10_1_5066	2
HEK293T_DMSO_0uM_1h	DC2597_ELB00051_20220527_DIA_H00AVAP_P02_D11_S2-D11_1_4981	12
HEK293T_PP207_200uM_1h	DC2597_ELB00051_20220527_DIA_H00AVAP_P02_E01_S2-E1_1_5042	2
HEK293T_PP207_100uM_1h	DC2597_ELB00051_20220527_DIA_H00AVAP_P02_E02_S2-E2_1_4989	2
HEK293T_PP207_50uM_1h	DC2597_ELB00051_20220527_DIA_H00AVAP_P02_E03_S2-E3_1_5136	2
HEK293T_PP207_25uM_1h	DC2597_ELB00051_20220527_DIA_H00AVAP_P02_E04_S2-E4_1_5146	2
HEK293T_PP207_12.5uM_1h	DC2597_ELB00051_20220527_DIA_H00AVAP_P02_E05_S2-E5_1_4947	2
HEK293T_PP207_6.25uM_1h	DC2597_ELB00051_20220527_DIA_H00AVAP_P02_E06_S2-E6_1_4965	2
HEK293T_PP207_3.125uM_1h	DC2597_ELB00051_20220527_DIA_H00AVAP_P02_E07_S2-E7_1_4984	2
HEK293T_PP207_1.5625uM_1h	DC2597_ELB00051_20220527_DIA_H00AVAP_P02_E08_S2-E8_1_5075	2
HEK293T_PP207_0.78125uM_1h	DC2597_ELB00051_20220527_DIA_H00AVAP_P02_E09_S2-E9_1_5039	2
HEK293T_PP207_0.390625uM_1h	DC2597_ELB00051_20220527_DIA_H00AVAP_P02_E10_S2-E10_1_5078	2
HEK293T_DMSO_0uM_1h	DC2597_ELB00051_20220527_DIA_H00AVAP_P02_E11_S2-E11_1_5101	13
HEK293T_PP156_200uM_1h	DC2597_ELB00051_20220527_DIA_H00AVAP_P02_F01_S2-F1_1_5102	2
HEK293T_PP156_100uM_1h	DC2597_ELB00051_20220527_DIA_H00AVAP_P02_F02_S2-F2_1_5051	2
HEK293T_PP156_50uM_1h	DC2597_ELB00051_20220527_DIA_H00AVAP_P02_F03_S2-F3_1_4973	2
HEK293T_PP156_25uM_1h	DC2597_ELB00051_20220527_DIA_H00AVAP_P02_F04_S2-F4_1_5054	2
HEK293T_PP156_12.5uM_1h	DC2597_ELB00051_20220527_DIA_H00AVAP_P02_F05_S2-F5_1_5040	2
HEK293T_PP156_6.25uM_1h	DC2597_ELB00051_20220527_DIA_H00AVAP_P02_F06_S2-F6_1_5145	2
HEK293T_PP156_3.125uM_1h	DC2597_ELB00051_20220527_DIA_H00AVAP_P02_F07_S2-F7_1_5022	2
HEK293T_PP156_1.5625uM_1h	DC2597_ELB00051_20220527_DIA_H00AVAP_P02_F08_S2-F8_1_5045	2
HEK293T_PP156_0.78125uM_1h	DC2597_ELB00051_20220527_DIA_H00AVAP_P02_F09_S2-F9_1_4959	2
HEK293T_PP156_0.390625uM_1h	DC2597_ELB00051_20220527_DIA_H00AVAP_P02_F10_S2-F10_1_4974	2
HEK293T_DMSO_0uM_1h	DC2597_ELB00051_20220527_DIA_H00AVAP_P02_F11_S2-F11_1_5028	14
HEK293T_PP152_200uM_1h	DC2597_ELB00051_20220527_DIA_H00AVAP_P02_G01_S2-G1_1_4995	2
HEK293T_PP152_100uM_1h	DC2597_ELB00051_20220527_DIA_H00AVAP_P02_G02_S2-G2_1_5064	2
HEK293T_PP152_50uM_1h	DC2597_ELB00051_20220527_DIA_H00AVAP_P02_G03_S2-G3_1_5035	2
HEK293T_PP152_25uM_1h	DC2597_ELB00051_20220527_DIA_H00AVAP_P02_G04_S2-G4_1_5150	2
HEK293T_PP152_12.5uM_1h	DC2597_ELB00051_20220527_DIA_H00AVAP_P02_G05_S2-G5_1_4970	2
HEK293T_PP152_6.25uM_1h	DC2597_ELB00051_20220527_DIA_H00AVAP_P02_G06_S2-G6_1_5126	2
HEK293T_PP152_3.125uM_1h	DC2597_ELB00051_20220527_DIA_H00AVAP_P02_G07_S2-G7_1_5023	2
HEK293T_PP152_1.5625uM_1h	DC2597_ELB00051_20220527_DIA_H00AVAP_P02_G08_S2-G8_1_5086	2
HEK293T_PP152_0.78125uM_1h	DC2597_ELB00051_20220527_DIA_H00AVAP_P02_G09_S2-G9_1_5104	2
HEK293T_PP152_0.390625uM_1h	DC2597_ELB00051_20220527_DIA_H00AVAP_P02_G10_S2-G10_1_5149	2
HEK293T_DMSO_0uM_1h	DC2597_ELB00051_20220527_DIA_H00AVAP_P02_G11_S2-G11_1_4961	15
HEK293T_PP222_200uM_1h	DC2597_ELB00051_20220527_DIA_H00AVAP_P02_H01_S2-H1_1_5114	2
HEK293T_PP222_100uM_1h	DC2597_ELB00051_20220527_DIA_H00AVAP_P02_H02_S2-H2_1_4975	2
HEK293T_PP222_50uM_1h	DC2597_ELB00051_20220527_DIA_H00AVAP_P02_H03_S2-H3_1_5001	2
HEK293T_PP222_25uM_1h	DC2597_ELB00051_20220527_DIA_H00AVAP_P02_H04_S2-H4_1_4986	2
HEK293T_PP222_12.5uM_1h	DC2597_ELB00051_20220527_DIA_H00AVAP_P02_H05_S2-H5_1_5092	2
HEK293T_PP222_6.25uM_1h	DC2597_ELB00051_20220527_DIA_H00AVAP_P02_H06_S2-H6_1_5008	2
HEK293T_PP222_3.125uM_1h	DC2597_ELB00051_20220527_DIA_H00AVAP_P02_H07_S2-H7_1_5085	2
HEK293T_PP222_1.5625uM_1h	DC2597_ELB00051_20220527_DIA_H00AVAP_P02_H08_S2-H8_1_5002	2
HEK293T_PP222_0.78125uM_1h	DC2597_ELB00051_20220527_DIA_H00AVAP_P02_H09_S2-H9_1_4944	2
HEK293T_PP222_0.390625uM_1h	DC2597_ELB00051_20220527_DIA_H00AVAP_P02_H10_S2-H10_1_5091	2
HEK293T_DMSO_0uM_1h	DC2597_ELB00051_20220527_DIA_H00AVAP_P02_H11_S2-H11_1_5151	16
HEK293T_PP216_200uM_1h	DC2597_ELB00051_20220527_DIA_H00AVAQ_P03_A01_S3-A1_1_5256	3
HEK293T_PP216_100uM_1h	DC2597_ELB00051_20220527_DIA_H00AVAQ_P03_A02_S3-A2_1_5317	3
HEK293T_PP216_50uM_1h	DC2597_ELB00051_20220527_DIA_H00AVAQ_P03_A03_S3-A3_1_5285	3
HEK293T_PP216_25uM_1h	DC2597_ELB00051_20220527_DIA_H00AVAQ_P03_A04_S3-A4_1_5175	3
HEK293T_PP216_12.5uM_1h	DC2597_ELB00051_20220527_DIA_H00AVAQ_P03_A05_S3-A5_1_5326	3
HEK293T_PP216_6.25uM_1h	DC2597_ELB00051_20220527_DIA_H00AVAQ_P03_A06_S3-A6_1_5269	3
HEK293T_PP185_200uM_1h	DC2597_ELB00051_20220527_DIA_H00AVAQ_P03_B01_S3-B1_1_5283	3
HEK293T_PP185_100uM_1h	DC2597_ELB00051_20220527_DIA_H00AVAQ_P03_B02_S3-B2_1_5229	3
HEK293T_PP185_50uM_1h	DC2597_ELB00051_20220527_DIA_H00AVAQ_P03_B03_S3-B3_1_5299	3
HEK293T_PP185_25uM_1h	DC2597_ELB00051_20220527_DIA_H00AVAQ_P03_B04_S3-B4_1_5164	3
HEK293T_PP185_12.5uM_1h	DC2597_ELB00051_20220527_DIA_H00AVAQ_P03_B05_S3-B5_1_5343	3
HEK293T_PP185_6.25uM_1h	DC2597_ELB00051_20220527_DIA_H00AVAQ_P03_B06_S3-B6_1_5239	3
HEK293T_PP185_3.125uM_1h	DC2597_ELB00051_20220527_DIA_H00AVAQ_P03_B07_S3-B7_1_5325	3
HEK293T_PP48_200uM_1h	DC2597_ELB00051_20220527_DIA_H00AVAQ_P03_C01_S3-C1_1_5324	3
HEK293T_PP48_100uM_1h	DC2597_ELB00051_20220527_DIA_H00AVAQ_P03_C02_S3-C2_1_5238	3
HEK293T_PP48_50uM_1h	DC2597_ELB00051_20220527_DIA_H00AVAQ_P03_C03_S3-C3_1_5227	3
HEK293T_PP48_25uM_1h	DC2597_ELB00051_20220527_DIA_H00AVAQ_P03_C04_S3-C4_1_5318	3
HEK293T_PP48_12.5uM_1h	DC2597_ELB00051_20220527_DIA_H00AVAQ_P03_C05_S3-C5_1_5342	3
HEK293T_PP48_6.25uM_1h	DC2597_ELB00051_20220527_DIA_H00AVAQ_P03_C06_S3-C6_1_5237	3
HEK293T_PP48_3.125uM_1h	DC2597_ELB00051_20220527_DIA_H00AVAQ_P03_C07_S3-C7_1_5345	3
HEK293T_PP48_1.5625uM_1h	DC2597_ELB00051_20220527_DIA_H00AVAQ_P03_C08_S3-C8_1_5246	3
HEK293T_PP48_0.78125uM_1h	DC2597_ELB00051_20220527_DIA_H00AVAQ_P03_C09_S3-C9_1_5191	3
HEK293T_PP183_200uM_1h	DC2597_ELB00051_20220527_DIA_H00AVAQ_P03_D01_S3-D1_1_5360	3
HEK293T_PP183_100uM_1h	DC2597_ELB00051_20220527_DIA_H00AVAQ_P03_D02_S3-D2_1_5197	3
HEK293T_PP183_50uM_1h	DC2597_ELB00051_20220527_DIA_H00AVAQ_P03_D03_S3-D3_1_5200	3
HEK293T_PP183_25uM_1h	DC2597_ELB00051_20220527_DIA_H00AVAQ_P03_D04_S3-D4_1_5161	3
HEK293T_PP183_12.5uM_1h	DC2597_ELB00051_20220527_DIA_H00AVAQ_P03_D05_S3-D5_1_5290	3
HEK293T_PP183_6.25uM_1h	DC2597_ELB00051_20220527_DIA_H00AVAQ_P03_D06_S3-D6_1_5188	3
HEK293T_PP183_3.125uM_1h	DC2597_ELB00051_20220527_DIA_H00AVAQ_P03_D07_S3-D7_1_5357	3
HEK293T_PP183_1.5625uM_1h	DC2597_ELB00051_20220527_DIA_H00AVAQ_P03_D08_S3-D8_1_5184	3
HEK293T_PP183_0.78125uM_1h	DC2597_ELB00051_20220527_DIA_H00AVAQ_P03_D09_S3-D9_1_5173	3
HEK293T_PP183_0.390625uM_1h	DC2597_ELB00051_20220527_DIA_H00AVAQ_P03_D10_S3-D10_1_5350	3
HEK293T_DMSO_0uM_1h	DC2597_ELB00051_20220527_DIA_H00AVAQ_P03_D11_S3-D11_1_5302	20
HEK293T_PP207_200uM_1h	DC2597_ELB00051_20220527_DIA_H00AVAQ_P03_E01_S3-E1_1_5186	3
HEK293T_PP207_100uM_1h	DC2597_ELB00051_20220527_DIA_H00AVAQ_P03_E02_S3-E2_1_5309	3
HEK293T_PP207_50uM_1h	DC2597_ELB00051_20220527_DIA_H00AVAQ_P03_E03_S3-E3_1_5245	3
HEK293T_PP207_25uM_1h	DC2597_ELB00051_20220527_DIA_H00AVAQ_P03_E04_S3-E4_1_5276	3
HEK293T_PP207_12.5uM_1h	DC2597_ELB00051_20220527_DIA_H00AVAQ_P03_E05_S3-E5_1_5158	3
HEK293T_PP207_6.25uM_1h	DC2597_ELB00051_20220527_DIA_H00AVAQ_P03_E06_S3-E6_1_5274	3
HEK293T_PP207_3.125uM_1h	DC2597_ELB00051_20220527_DIA_H00AVAQ_P03_E07_S3-E7_1_5330	3
HEK293T_PP207_1.5625uM_1h	DC2597_ELB00051_20220527_DIA_H00AVAQ_P03_E08_S3-E8_1_5331	3
HEK293T_PP207_0.78125uM_1h	DC2597_ELB00051_20220527_DIA_H00AVAQ_P03_E09_S3-E9_1_5333	3
HEK293T_PP207_0.390625uM_1h	DC2597_ELB00051_20220527_DIA_H00AVAQ_P03_E10_S3-E10_1_5286	3
HEK293T_PP156_200uM_1h	DC2597_ELB00051_20220527_DIA_H00AVAQ_P03_F01_S3-F1_1_5293	3
HEK293T_PP156_100uM_1h	DC2597_ELB00051_20220527_DIA_H00AVAQ_P03_F02_S3-F2_1_5162	3
HEK293T_PP156_50uM_1h	DC2597_ELB00051_20220527_DIA_H00AVAQ_P03_F03_S3-F3_1_5319	3
HEK293T_PP156_25uM_1h	DC2597_ELB00051_20220527_DIA_H00AVAQ_P03_F04_S3-F4_1_5166	3
HEK293T_PP156_12.5uM_1h	DC2597_ELB00051_20220527_DIA_H00AVAQ_P03_F05_S3-F5_1_5260	3
HEK293T_PP156_6.25uM_1h	DC2597_ELB00051_20220527_DIA_H00AVAQ_P03_F06_S3-F6_1_5181	3
HEK293T_PP156_3.125uM_1h	DC2597_ELB00051_20220527_DIA_H00AVAQ_P03_F07_S3-F7_1_5169	3
HEK293T_PP156_1.5625uM_1h	DC2597_ELB00051_20220527_DIA_H00AVAQ_P03_F08_S3-F8_1_5244	3
HEK293T_PP156_0.78125uM_1h	DC2597_ELB00051_20220527_DIA_H00AVAQ_P03_F09_S3-F9_1_5178	3
HEK293T_PP156_0.390625uM_1h	DC2597_ELB00051_20220527_DIA_H00AVAQ_P03_F10_S3-F10_1_5305	3
HEK293T_PP152_200uM_1h	DC2597_ELB00051_20220527_DIA_H00AVAQ_P03_G01_S3-G1_1_5261	3
HEK293T_PP152_100uM_1h	DC2597_ELB00051_20220527_DIA_H00AVAQ_P03_G02_S3-G2_1_5273	3
HEK293T_PP152_50uM_1h	DC2597_ELB00051_20220527_DIA_H00AVAQ_P03_G03_S3-G3_1_5351	3
HEK293T_PP152_25uM_1h	DC2597_ELB00051_20220527_DIA_H00AVAQ_P03_G04_S3-G4_1_5192	3
HEK293T_PP152_12.5uM_1h	DC2597_ELB00051_20220527_DIA_H00AVAQ_P03_G05_S3-G5_1_5335	3
HEK293T_PP152_6.25uM_1h	DC2597_ELB00051_20220527_DIA_H00AVAQ_P03_G06_S3-G6_1_5252	3
HEK293T_PP152_3.125uM_1h	DC2597_ELB00051_20220527_DIA_H00AVAQ_P03_G07_S3-G7_1_5268	3
HEK293T_PP152_1.5625uM_1h	DC2597_ELB00051_20220527_DIA_H00AVAQ_P03_G08_S3-G8_1_5321	3
HEK293T_PP152_0.78125uM_1h	DC2597_ELB00051_20220527_DIA_H00AVAQ_P03_G09_S3-G9_1_5348	3
HEK293T_PP152_0.390625uM_1h	DC2597_ELB00051_20220527_DIA_H00AVAQ_P03_G10_S3-G10_1_5228	3
HEK293T_PP222_200uM_1h	DC2597_ELB00051_20220527_DIA_H00AVAQ_P03_H01_S3-H1_1_5248	3
HEK293T_PP222_100uM_1h	DC2597_ELB00051_20220527_DIA_H00AVAQ_P03_H02_S3-H2_1_5310	3
HEK293T_PP222_50uM_1h	DC2597_ELB00051_20220527_DIA_H00AVAQ_P03_H03_S3-H3_1_5187	3
HEK293T_PP222_25uM_1h	DC2597_ELB00051_20220527_DIA_H00AVAQ_P03_H04_S3-H4_1_5308	3
HEK293T_PP222_12.5uM_1h	DC2597_ELB00051_20220527_DIA_H00AVAQ_P03_H05_S3-H5_1_5185	3
HEK293T_PP222_6.25uM_1h	DC2597_ELB00051_20220527_DIA_H00AVAQ_P03_H06_S3-H6_1_5314	3
HEK293T_PP222_3.125uM_1h	DC2597_ELB00051_20220527_DIA_H00AVAQ_P03_H07_S3-H7_1_5211	3
HEK293T_PP216_200uM_1h	DC2597_ELB00051_20220527_DIA_H00AVAR_P04_A01_S4-A1_1_5288	4
HEK293T_PP216_100uM_1h	DC2597_ELB00051_20220527_DIA_H00AVAR_P04_A02_S4-A2_1_5355	4
HEK293T_PP216_50uM_1h	DC2597_ELB00051_20220527_DIA_H00AVAR_P04_A03_S4-A3_1_5198	4
HEK293T_PP216_25uM_1h	DC2597_ELB00051_20220527_DIA_H00AVAR_P04_A04_S4-A4_1_5232	4
HEK293T_PP216_12.5uM_1h	DC2597_ELB00051_20220527_DIA_H00AVAR_P04_A05_S4-A5_1_5165	4
HEK293T_PP216_6.25uM_1h	DC2597_ELB00051_20220527_DIA_H00AVAR_P04_A06_S4-A6_1_5353	4
HEK293T_PP216_3.125uM_1h	DC2597_ELB00051_20220527_DIA_H00AVAR_P04_A07_S4-A7_1_5168	4
HEK293T_PP216_1.5625uM_1h	DC2597_ELB00051_20220527_DIA_H00AVAR_P04_A08_S4-A8_1_5277	4
HEK293T_PP216_0.78125uM_1h	DC2597_ELB00051_20220527_DIA_H00AVAR_P04_A09_S4-A9_1_5359	4
HEK293T_PP216_0.390625uM_1h	DC2597_ELB00051_20220527_DIA_H00AVAR_P04_A10_S4-A10_1_5275	4
HEK293T_DMSO_0uM_1h	DC2597_ELB00051_20220527_DIA_H00AVAR_P04_A11_S4-A11_1_5202	25
HEK293T_PP185_200uM_1h	DC2597_ELB00051_20220527_DIA_H00AVAR_P04_B01_S4-B1_1_5234	4
HEK293T_PP185_100uM_1h	DC2597_ELB00051_20220527_DIA_H00AVAR_P04_B02_S4-B2_1_5212	4
HEK293T_PP185_50uM_1h	DC2597_ELB00051_20220527_DIA_H00AVAR_P04_B03_S4-B3_1_5177	4
HEK293T_PP185_25uM_1h	DC2597_ELB00051_20220527_DIA_H00AVAR_P04_B04_S4-B4_1_5258	4
HEK293T_PP185_12.5uM_1h	DC2597_ELB00051_20220527_DIA_H00AVAR_P04_B05_S4-B5_1_5346	4
HEK293T_PP185_6.25uM_1h	DC2597_ELB00051_20220527_DIA_H00AVAR_P04_B06_S4-B6_1_5213	4
HEK293T_PP185_3.125uM_1h	DC2597_ELB00051_20220527_DIA_H00AVAR_P04_B07_S4-B7_1_5236	4
HEK293T_PP185_1.5625uM_1h	DC2597_ELB00051_20220527_DIA_H00AVAR_P04_B08_S4-B8_1_5205	4
HEK293T_PP185_0.78125uM_1h	DC2597_ELB00051_20220527_DIA_H00AVAR_P04_B09_S4-B9_1_5189	4
HEK293T_PP185_0.390625uM_1h	DC2597_ELB00051_20220527_DIA_H00AVAR_P04_B10_S4-B10_1_5215	4
HEK293T_DMSO_0uM_1h	DC2597_ELB00051_20220527_DIA_H00AVAR_P04_B11_S4-B11_1_5264	26
HEK293T_PP48_200uM_1h	DC2597_ELB00051_20220527_DIA_H00AVAR_P04_C01_S4-C1_1_5323	4
HEK293T_PP48_100uM_1h	DC2597_ELB00051_20220527_DIA_H00AVAR_P04_C02_S4-C2_1_5257	4
HEK293T_PP48_50uM_1h	DC2597_ELB00051_20220527_DIA_H00AVAR_P04_C03_S4-C3_1_5334	4
HEK293T_PP48_25uM_1h	DC2597_ELB00051_20220527_DIA_H00AVAR_P04_C04_S4-C4_1_5338	4
HEK293T_PP48_12.5uM_1h	DC2597_ELB00051_20220527_DIA_H00AVAR_P04_C05_S4-C5_1_5153	4
HEK293T_PP48_6.25uM_1h	DC2597_ELB00051_20220527_DIA_H00AVAR_P04_C06_S4-C6_1_5347	4
HEK293T_PP48_3.125uM_1h	DC2597_ELB00051_20220527_DIA_H00AVAR_P04_C07_S4-C7_1_5180	4
HEK293T_PP48_1.5625uM_1h	DC2597_ELB00051_20220527_DIA_H00AVAR_P04_C08_S4-C8_1_5344	4
HEK293T_PP48_0.78125uM_1h	DC2597_ELB00051_20220527_DIA_H00AVAR_P04_C09_S4-C9_1_5296	4
HEK293T_PP48_0.390625uM_1h	DC2597_ELB00051_20220527_DIA_H00AVAR_P04_C10_S4-C10_1_5199	4
HEK293T_DMSO_0uM_1h	DC2597_ELB00051_20220527_DIA_H00AVAR_P04_C11_S4-C11_1_5203	27
HEK293T_PP183_200uM_1h	DC2597_ELB00051_20220527_DIA_H00AVAR_P04_D01_S4-D1_1_5332	4
HEK293T_PP183_100uM_1h	DC2597_ELB00051_20220527_DIA_H00AVAR_P04_D02_S4-D2_1_5179	4
HEK293T_PP183_50uM_1h	DC2597_ELB00051_20220527_DIA_H00AVAR_P04_D03_S4-D3_1_5272	4
HEK293T_PP183_25uM_1h	DC2597_ELB00051_20220527_DIA_H00AVAR_P04_D04_S4-D4_1_5174	4
HEK293T_PP183_12.5uM_1h	DC2597_ELB00051_20220527_DIA_H00AVAR_P04_D05_S4-D5_1_5287	4
HEK293T_PP183_6.25uM_1h	DC2597_ELB00051_20220527_DIA_H00AVAR_P04_D06_S4-D6_1_5226	4
HEK293T_PP183_3.125uM_1h	DC2597_ELB00051_20220527_DIA_H00AVAR_P04_D07_S4-D7_1_5233	4
HEK293T_PP183_1.5625uM_1h	DC2597_ELB00051_20220527_DIA_H00AVAR_P04_D08_S4-D8_1_5156	4
HEK293T_PP183_0.78125uM_1h	DC2597_ELB00051_20220527_DIA_H00AVAR_P04_D09_S4-D9_1_5300	4
HEK293T_PP183_0.390625uM_1h	DC2597_ELB00051_20220527_DIA_H00AVAR_P04_D10_S4-D10_1_5249	4
HEK293T_DMSO_0uM_1h	DC2597_ELB00051_20220527_DIA_H00AVAR_P04_D11_S4-D11_1_5301	28
HEK293T_PP207_200uM_1h	DC2597_ELB00051_20220527_DIA_H00AVAR_P04_E01_S4-E1_1_5222	4
HEK293T_PP207_100uM_1h	DC2597_ELB00051_20220527_DIA_H00AVAR_P04_E02_S4-E2_1_5176	4
HEK293T_PP207_50uM_1h	DC2597_ELB00051_20220527_DIA_H00AVAR_P04_E03_S4-E3_1_5250	4
HEK293T_PP207_25uM_1h	DC2597_ELB00051_20220527_DIA_H00AVAR_P04_E04_S4-E4_1_5251	4
HEK293T_PP207_12.5uM_1h	DC2597_ELB00051_20220527_DIA_H00AVAR_P04_E05_S4-E5_1_5223	4
HEK293T_PP207_6.25uM_1h	DC2597_ELB00051_20220527_DIA_H00AVAR_P04_E06_S4-E6_1_5247	4
HEK293T_PP207_3.125uM_1h	DC2597_ELB00051_20220527_DIA_H00AVAR_P04_E07_S4-E7_1_5271	4
HEK293T_PP207_1.5625uM_1h	DC2597_ELB00051_20220527_DIA_H00AVAR_P04_E08_S4-E8_1_5281	4
HEK293T_PP207_0.78125uM_1h	DC2597_ELB00051_20220527_DIA_H00AVAR_P04_E09_S4-E9_1_5349	4
HEK293T_PP207_0.390625uM_1h	DC2597_ELB00051_20220527_DIA_H00AVAR_P04_E10_S4-E10_1_5352	4
HEK293T_DMSO_0uM_1h	DC2597_ELB00051_20220527_DIA_H00AVAR_P04_E11_S4-E11_1_5320	29
HEK293T_PP156_200uM_1h	DC2597_ELB00051_20220527_DIA_H00AVAR_P04_F01_S4-F1_1_5294	4
HEK293T_PP156_100uM_1h	DC2597_ELB00051_20220527_DIA_H00AVAR_P04_F02_S4-F2_1_5270	4
HEK293T_PP156_50uM_1h	DC2597_ELB00051_20220527_DIA_H00AVAR_P04_F03_S4-F3_1_5154	4
HEK293T_PP156_25uM_1h	DC2597_ELB00051_20220527_DIA_H00AVAR_P04_F04_S4-F4_1_5217	4
HEK293T_PP156_12.5uM_1h	DC2597_ELB00051_20220527_DIA_H00AVAR_P04_F05_S4-F5_1_5204	4
HEK293T_PP156_6.25uM_1h	DC2597_ELB00051_20220527_DIA_H00AVAR_P04_F06_S4-F6_1_5280	4
HEK293T_PP156_3.125uM_1h	DC2597_ELB00051_20220527_DIA_H00AVAR_P04_F07_S4-F7_1_5235	4
HEK293T_PP156_1.5625uM_1h	DC2597_ELB00051_20220527_DIA_H00AVAR_P04_F08_S4-F8_1_5298	4
HEK293T_PP156_0.78125uM_1h	DC2597_ELB00051_20220527_DIA_H00AVAR_P04_F09_S4-F9_1_5196	4
HEK293T_PP156_0.390625uM_1h	DC2597_ELB00051_20220527_DIA_H00AVAR_P04_F10_S4-F10_1_5255	4
HEK293T_DMSO_0uM_1h	DC2597_ELB00051_20220527_DIA_H00AVAR_P04_F11_S4-F11_1_5157	30
HEK293T_PP152_200uM_1h	DC2597_ELB00051_20220527_DIA_H00AVAR_P04_G01_S4-G1_1_5259	4
HEK293T_PP152_100uM_1h	DC2597_ELB00051_20220527_DIA_H00AVAR_P04_G02_S4-G2_1_5295	4
HEK293T_PP152_50uM_1h	DC2597_ELB00051_20220527_DIA_H00AVAR_P04_G03_S4-G3_1_5210	4
HEK293T_PP152_25uM_1h	DC2597_ELB00051_20220527_DIA_H00AVAR_P04_G04_S4-G4_1_5190	4
HEK293T_PP152_12.5uM_1h	DC2597_ELB00051_20220527_DIA_H00AVAR_P04_G05_S4-G5_1_5220	4
HEK293T_PP152_6.25uM_1h	DC2597_ELB00051_20220527_DIA_H00AVAR_P04_G06_S4-G6_1_5358	4
HEK293T_PP152_3.125uM_1h	DC2597_ELB00051_20220527_DIA_H00AVAR_P04_G07_S4-G7_1_5313	4
HEK293T_PP152_1.5625uM_1h	DC2597_ELB00051_20220527_DIA_H00AVAR_P04_G08_S4-G8_1_5172	4
HEK293T_PP152_0.78125uM_1h	DC2597_ELB00051_20220527_DIA_H00AVAR_P04_G09_S4-G9_1_5306	4
HEK293T_PP152_0.390625uM_1h	DC2597_ELB00051_20220527_DIA_H00AVAR_P04_G10_S4-G10_1_5195	4
HEK293T_DMSO_0uM_1h	DC2597_ELB00051_20220527_DIA_H00AVAR_P04_G11_S4-G11_1_5209	31
HEK293T_PP222_200uM_1h	DC2597_ELB00051_20220527_DIA_H00AVAR_P04_H01_S4-H1_1_5311	4
HEK293T_PP222_100uM_1h	DC2597_ELB00051_20220527_DIA_H00AVAR_P04_H02_S4-H2_1_5322	4
HEK293T_PP222_50uM_1h	DC2597_ELB00051_20220527_DIA_H00AVAR_P04_H03_S4-H3_1_5307	4
HEK293T_PP222_25uM_1h	DC2597_ELB00051_20220527_DIA_H00AVAR_P04_H04_S4-H4_1_5267	4
HEK293T_PP222_12.5uM_1h	DC2597_ELB00051_20220527_DIA_H00AVAR_P04_H05_S4-H5_1_5284	4
HEK293T_PP222_6.25uM_1h	DC2597_ELB00051_20220527_DIA_H00AVAR_P04_H06_S4-H6_1_5339	4
HEK293T_PP222_3.125uM_1h	DC2597_ELB00051_20220527_DIA_H00AVAR_P04_H07_S4-H7_1_5221	4
HEK293T_PP222_1.5625uM_1h	DC2597_ELB00051_20220527_DIA_H00AVAR_P04_H08_S4-H8_1_5167	4
HEK293T_PP222_0.78125uM_1h	DC2597_ELB00051_20220527_DIA_H00AVAR_P04_H09_S4-H9_1_5155	4
HEK293T_PP222_0.390625uM_1h	DC2597_ELB00051_20220527_DIA_H00AVAR_P04_H10_S4-H10_1_5241	4
HEK293T_DMSO_0uM_1h	DC2597_ELB00051_20220527_DIA_H00AVAR_P04_H11_S4-H11_1_5216	32

## Sheet: Fig 5c
Figure 5c - SAR analysis and live cell treatment	Data table within publically avaialable directory (PRIDE: PXD054145 )	ELB00392_precursor_intensities.csv
		ELB00392_peptide_intensities.csv
		ELB00180_precursor_intensities.csv
		ELB00180_peptide_intensities.csv
Condition	File_name	Replicate
HEK293T_PP48e_50uM_1h	ELB00125_DC2826_P01_A06_14278	1
HEK293T_PP48e_25uM_1h	ELB00125_DC2826_P01_A07_14089	1
HEK293T_PP48e_12.5uM_1h	ELB00125_DC2826_P01_A08_14081	1
HEK293T_PP48e_6.25uM_1h	ELB00125_DC2826_P01_A09_14128	1
HEK293T_PP48e_3.125uM_1h	ELB00125_DC2826_P01_A10_14195	1
HEK293T_DMSO_0uM_1h	ELB00125_DC2826_P01_A11_14125	1
HEK293T_PP48_50uM_1h	ELB00125_DC2826_P01_B01_14131	1
HEK293T_PP48_25uM_1h	ELB00125_DC2826_P01_B02_14215	1
HEK293T_PP48_12.5uM_1h	ELB00125_DC2826_P01_B03_14270	1
HEK293T_PP48_6.25uM_1h	ELB00125_DC2826_P01_B04_14084	1
HEK293T_PP48_3.125uM_1h	ELB00125_DC2826_P01_B05_14123	1
HEK293T_PP48a_50uM_1h	ELB00125_DC2826_P01_B06_14119	1
HEK293T_PP48a_25uM_1h	ELB00125_DC2826_P01_B07_14238	1
HEK293T_PP48a_12.5uM_1h	ELB00125_DC2826_P01_B08_14103	1
HEK293T_PP48a_6.25uM_1h	ELB00125_DC2826_P01_B09_14188	1
HEK293T_PP48a_3.125uM_1h	ELB00125_DC2826_P01_B10_14183	1
HEK293T_DMSO_0uM_1h	ELB00125_DC2826_P01_B11_14154	2
HEK293T_PP48g_50uM_1h	ELB00125_DC2826_P01_C06_14225	1
HEK293T_PP48g_25uM_1h	ELB00125_DC2826_P01_C07_14281	1
HEK293T_PP48g_12.5uM_1h	ELB00125_DC2826_P01_C08_14239	1
HEK293T_PP48g_6.25uM_1h	ELB00125_DC2826_P01_C09_14266	1
HEK293T_PP48g_3.125uM_1h	ELB00125_DC2826_P01_C10_14196	1
HEK293T_DMSO_0uM_1h	ELB00125_DC2826_P01_C11_14240	3
HEK293T_DMSO_0uM_1h	ELB00125_DC2826_P01_D11_14255	4
HEK293T_PP48f_50uM_1h	ELB00125_DC2826_P01_E06_14151	1
HEK293T_PP48f_25uM_1h	ELB00125_DC2826_P01_E07_14271	1
HEK293T_PP48f_12.5uM_1h	ELB00125_DC2826_P01_E08_14179	1
HEK293T_PP48f_6.25uM_1h	ELB00125_DC2826_P01_E09_14170	1
HEK293T_PP48f_3.125uM_1h	ELB00125_DC2826_P01_E10_14210	1
HEK293T_DMSO_0uM_1h	ELB00125_DC2826_P01_E11_14082	5
HEK293T_PP48c_50uM_1h	ELB00125_DC2826_P01_F01_14197	1
HEK293T_PP48c_25uM_1h	ELB00125_DC2826_P01_F02_14080	1
HEK293T_PP48c_12.5uM_1h	ELB00125_DC2826_P01_F03_14177	1
HEK293T_PP48c_6.25uM_1h	ELB00125_DC2826_P01_F04_14169	1
HEK293T_PP48c_3.125uM_1h	ELB00125_DC2826_P01_F05_14212	1
HEK293T_DMSO_0uM_1h	ELB00125_DC2826_P01_F11_14100	6
HEK293T_PP48b_50uM_1h	ELB00125_DC2826_P01_G06_14117	1
HEK293T_PP48b_25uM_1h	ELB00125_DC2826_P01_G07_14264	1
HEK293T_PP48b_12.5uM_1h	ELB00125_DC2826_P01_G08_14207	1
HEK293T_PP48b_6.25uM_1h	ELB00125_DC2826_P01_G09_14140	1
HEK293T_PP48b_3.125uM_1h	ELB00125_DC2826_P01_G10_14236	1
HEK293T_DMSO_0uM_1h	ELB00125_DC2826_P01_G11_14135	7
HEK293T_PP48d_50uM_1h	ELB00125_DC2826_P01_H06_14091	1
HEK293T_PP48d_25uM_1h	ELB00125_DC2826_P01_H07_14230	1
HEK293T_PP48d_12.5uM_1h	ELB00125_DC2826_P01_H08_14168	1
HEK293T_PP48d_6.25uM_1h	ELB00125_DC2826_P01_H09_14134	1
HEK293T_PP48d_3.125uM_1h	ELB00125_DC2826_P01_H10_14219	1
HEK293T_DMSO_0uM_1h	ELB00125_DC2826_P01_H11_14226	8
HEK293T_PP48e_50uM_1h	ELB00125_DC2826_P02_A06_13848	2
HEK293T_PP48e_25uM_1h	ELB00125_DC2826_P02_A07_14007	2
HEK293T_PP48e_12.5uM_1h	ELB00125_DC2826_P02_A08_13947	2
HEK293T_PP48e_6.25uM_1h	ELB00125_DC2826_P02_A09_14033	2
HEK293T_PP48e_3.125uM_1h	ELB00125_DC2826_P02_A10_13849	2
HEK293T_DMSO_0uM_1h	ELB00125_DC2826_P02_A11_13937	9
HEK293T_PP48_50uM_1h	ELB00125_DC2826_P02_B01_14038	2
HEK293T_PP48_25uM_1h	ELB00125_DC2826_P02_B02_14072	2
HEK293T_PP48_12.5uM_1h	ELB00125_DC2826_P02_B03_14005	2
HEK293T_PP48_6.25uM_1h	ELB00125_DC2826_P02_B04_13852	2
HEK293T_PP48_3.125uM_1h	ELB00125_DC2826_P02_B05_14010	2
HEK293T_PP48a_50uM_1h	ELB00125_DC2826_P02_B06_14052	2
HEK293T_PP48a_25uM_1h	ELB00125_DC2826_P02_B07_13969	2
HEK293T_PP48a_12.5uM_1h	ELB00125_DC2826_P02_B08_14013	2
HEK293T_PP48a_6.25uM_1h	ELB00125_DC2826_P02_B09_14055	2
HEK293T_PP48a_3.125uM_1h	ELB00125_DC2826_P02_B10_13978	2
HEK293T_DMSO_0uM_1h	ELB00125_DC2826_P02_B11_14050	10
HEK293T_PP48g_50uM_1h	ELB00125_DC2826_P02_C06_13924	2
HEK293T_PP48g_25uM_1h	ELB00125_DC2826_P02_C07_14031	2
HEK293T_PP48g_12.5uM_1h	ELB00125_DC2826_P02_C08_13989	2
HEK293T_PP48g_6.25uM_1h	ELB00125_DC2826_P02_C09_13963	2
HEK293T_PP48g_3.125uM_1h	ELB00125_DC2826_P02_C10_14028	2
HEK293T_DMSO_0uM_1h	ELB00125_DC2826_P02_C11_14057	11
HEK293T_DMSO_0uM_1h	ELB00125_DC2826_P02_D11_13909	12
HEK293T_PP48f_50uM_1h	ELB00125_DC2826_P02_E06_13859	2
HEK293T_PP48f_25uM_1h	ELB00125_DC2826_P02_E07_14011	2
HEK293T_PP48f_12.5uM_1h	ELB00125_DC2826_P02_E08_13956	2
HEK293T_PP48f_6.25uM_1h	ELB00125_DC2826_P02_E09_13991	2
HEK293T_PP48f_3.125uM_1h	ELB00125_DC2826_P02_E10_14049	2
HEK293T_DMSO_0uM_1h	ELB00125_DC2826_P02_E11_13999	13
HEK293T_PP48c_50uM_1h	ELB00125_DC2826_P02_F01_13923	2
HEK293T_PP48c_25uM_1h	ELB00125_DC2826_P02_F02_13903	2
HEK293T_PP48c_12.5uM_1h	ELB00125_DC2826_P02_F03_13921	2
HEK293T_PP48c_6.25uM_1h	ELB00125_DC2826_P02_F04_13950	2
HEK293T_PP48c_3.125uM_1h	ELB00125_DC2826_P02_F05_13910	2
HEK293T_DMSO_0uM_1h	ELB00125_DC2826_P02_F11_13953	14
HEK293T_PP48b_50uM_1h	ELB00125_DC2826_P02_G06_14040	2
HEK293T_PP48b_25uM_1h	ELB00125_DC2826_P02_G07_14068	2
HEK293T_PP48b_12.5uM_1h	ELB00125_DC2826_P02_G08_13981	2
HEK293T_PP48b_6.25uM_1h	ELB00125_DC2826_P02_G09_14043	2
HEK293T_PP48b_3.125uM_1h	ELB00125_DC2826_P02_G10_13984	2
HEK293T_DMSO_0uM_1h	ELB00125_DC2826_P02_G11_13847	15
HEK293T_PP48d_50uM_1h	ELB00125_DC2826_P02_H06_14023	2
HEK293T_PP48d_25uM_1h	ELB00125_DC2826_P02_H07_14046	2
HEK293T_PP48d_12.5uM_1h	ELB00125_DC2826_P02_H08_13929	2
HEK293T_PP48d_6.25uM_1h	ELB00125_DC2826_P02_H09_14060	2
HEK293T_PP48d_3.125uM_1h	ELB00125_DC2826_P02_H10_14071	2
HEK293T_DMSO_0uM_1h	ELB00125_DC2826_P02_H11_13919	16
HEK293T_PP48e_50uM_1h	ELB00125_DC2826_P03_A06_14000	3
HEK293T_PP48e_25uM_1h	ELB00125_DC2826_P03_A07_13995	3
HEK293T_PP48e_12.5uM_1h	ELB00125_DC2826_P03_A08_13918	3
HEK293T_PP48e_6.25uM_1h	ELB00125_DC2826_P03_A09_13970	3
HEK293T_PP48e_3.125uM_1h	ELB00125_DC2826_P03_A10_14051	3
HEK293T_DMSO_0uM_1h	ELB00125_DC2826_P03_A11_14070	17
HEK293T_PP48_50uM_1h	ELB00125_DC2826_P03_B01_13845	3
HEK293T_PP48_25uM_1h	ELB00125_DC2826_P03_B02_13974	3
HEK293T_PP48_12.5uM_1h	ELB00125_DC2826_P03_B03_13922	3
HEK293T_PP48_6.25uM_1h	ELB00125_DC2826_P03_B04_13964	3
HEK293T_PP48_3.125uM_1h	ELB00125_DC2826_P03_B05_13839	3
HEK293T_PP48a_50uM_1h	ELB00125_DC2826_P03_B06_13843	3
HEK293T_PP48a_25uM_1h	ELB00125_DC2826_P03_B07_14062	3
HEK293T_PP48a_12.5uM_1h	ELB00125_DC2826_P03_B08_13983	3
HEK293T_PP48a_6.25uM_1h	ELB00125_DC2826_P03_B09_14061	3
HEK293T_PP48a_3.125uM_1h	ELB00125_DC2826_P03_B10_14032	3
HEK293T_DMSO_0uM_1h	ELB00125_DC2826_P03_B11_13944	18
HEK293T_PP48g_50uM_1h	ELB00125_DC2826_P03_C06_13902	3
HEK293T_PP48g_25uM_1h	ELB00125_DC2826_P03_C07_13979	3
HEK293T_PP48g_12.5uM_1h	ELB00125_DC2826_P03_C08_14054	3
HEK293T_PP48g_6.25uM_1h	ELB00125_DC2826_P03_C09_14064	3
HEK293T_PP48g_3.125uM_1h	ELB00125_DC2826_P03_C10_13952	3
HEK293T_DMSO_0uM_1h	ELB00125_DC2826_P03_C11_14026	19
HEK293T_DMSO_0uM_1h	ELB00125_DC2826_P03_D11_13936	20
HEK293T_PP48f_50uM_1h	ELB00125_DC2826_P03_E06_13971	3
HEK293T_PP48f_25uM_1h	ELB00125_DC2826_P03_E07_14017	3
HEK293T_PP48f_12.5uM_1h	ELB00125_DC2826_P03_E08_14019	3
HEK293T_PP48f_6.25uM_1h	ELB00125_DC2826_P03_E09_13998	3
HEK293T_PP48f_3.125uM_1h	ELB00125_DC2826_P03_E10_13908	3
HEK293T_DMSO_0uM_1h	ELB00125_DC2826_P03_E11_14073	21
HEK293T_PP48c_50uM_1h	ELB00125_DC2826_P03_F01_13990	3
HEK293T_PP48c_25uM_1h	ELB00125_DC2826_P03_F02_14058	3
HEK293T_PP48c_12.5uM_1h	ELB00125_DC2826_P03_F03_13841	3
HEK293T_PP48c_6.25uM_1h	ELB00125_DC2826_P03_F04_14012	3
HEK293T_PP48c_3.125uM_1h	ELB00125_DC2826_P03_F05_13992	3
HEK293T_DMSO_0uM_1h	ELB00125_DC2826_P03_F11_13976	22
HEK293T_PP48b_50uM_1h	ELB00125_DC2826_P03_G06_13940	3
HEK293T_PP48b_25uM_1h	ELB00125_DC2826_P03_G07_13838	3
HEK293T_PP48b_12.5uM_1h	ELB00125_DC2826_P03_G08_13980	3
HEK293T_PP48b_6.25uM_1h	ELB00125_DC2826_P03_G09_13982	3
HEK293T_PP48b_3.125uM_1h	ELB00125_DC2826_P03_G10_14066	3
HEK293T_DMSO_0uM_1h	ELB00125_DC2826_P03_G11_14008	23
HEK293T_PP48d_50uM_1h	ELB00125_DC2826_P03_H06_13968	3
HEK293T_PP48d_25uM_1h	ELB00125_DC2826_P03_H07_13856	3
HEK293T_PP48d_12.5uM_1h	ELB00125_DC2826_P03_H08_13901	3
HEK293T_PP48d_6.25uM_1h	ELB00125_DC2826_P03_H09_14035	3
HEK293T_PP48d_3.125uM_1h	ELB00125_DC2826_P03_H10_13948	3
HEK293T_DMSO_0uM_1h	ELB00125_DC2826_P03_H11_13905	24
HEK293T_PP48e_50uM_1h	ELB00125_DC2826_P04_A06_14095	4
HEK293T_PP48e_25uM_1h	ELB00125_DC2826_P04_A07_14229	4
HEK293T_PP48e_12.5uM_1h	ELB00125_DC2826_P04_A08_14193	4
HEK293T_PP48e_6.25uM_1h	ELB00125_DC2826_P04_A09_14094	4
HEK293T_PP48e_3.125uM_1h	ELB00125_DC2826_P04_A10_14137	4
HEK293T_DMSO_0uM_1h	ELB00125_DC2826_P04_A11_14279	25
HEK293T_PP48_50uM_1h	ELB00125_DC2826_P04_B01_14120	4
HEK293T_PP48_25uM_1h	ELB00125_DC2826_P04_B02_14156	4
HEK293T_PP48_12.5uM_1h	ELB00125_DC2826_P04_B03_14167	4
HEK293T_PP48_6.25uM_1h	ELB00125_DC2826_P04_B04_14209	4
HEK293T_PP48_3.125uM_1h	ELB00125_DC2826_P04_B05_14251	4
HEK293T_PP48a_50uM_1h	ELB00125_DC2826_P04_B06_14144	4
HEK293T_PP48a_25uM_1h	ELB00125_DC2826_P04_B07_14116	4
HEK293T_PP48a_12.5uM_1h	ELB00125_DC2826_P04_B08_14244	4
HEK293T_PP48a_6.25uM_1h	ELB00125_DC2826_P04_B09_14155	4
HEK293T_PP48a_3.125uM_1h	ELB00125_DC2826_P04_B10_14256	4
HEK293T_DMSO_0uM_1h	ELB00125_DC2826_P04_B11_14097	26
HEK293T_PP48g_50uM_1h	ELB00125_DC2826_P04_C06_14174	4
HEK293T_PP48g_25uM_1h	ELB00125_DC2826_P04_C07_14152	4
HEK293T_PP48g_6.25uM_1h	ELB00125_DC2826_P04_C09_14242	4
HEK293T_PP48g_3.125uM_1h	ELB00125_DC2826_P04_C10_14087	4
HEK293T_DMSO_0uM_1h	ELB00125_DC2826_P04_C11_14102	27
HEK293T_DMSO_0uM_1h	ELB00125_DC2826_P04_D11_14220	28
HEK293T_PP48f_50uM_1h	ELB00125_DC2826_P04_E06_14163	4
HEK293T_PP48f_25uM_1h	ELB00125_DC2826_P04_E07_14235	4
HEK293T_PP48f_12.5uM_1h	ELB00125_DC2826_P04_E08_14165	4
HEK293T_PP48f_6.25uM_1h	ELB00125_DC2826_P04_E09_14180	4
HEK293T_PP48f_3.125uM_1h	ELB00125_DC2826_P04_E10_14160	4
HEK293T_DMSO_0uM_1h	ELB00125_DC2826_P04_E11_14258	29
HEK293T_PP48c_50uM_1h	ELB00125_DC2826_P04_F01_14277	4
HEK293T_PP48c_25uM_1h	ELB00125_DC2826_P04_F02_14267	4
HEK293T_PP48c_12.5uM_1h	ELB00125_DC2826_P04_F03_14269	4
HEK293T_PP48c_6.25uM_1h	ELB00125_DC2826_P04_F04_14088	4
HEK293T_PP48c_3.125uM_1h	ELB00125_DC2826_P04_F05_14191	4
HEK293T_DMSO_0uM_1h	ELB00125_DC2826_P04_F11_14253	30
HEK293T_PP48b_50uM_1h	ELB00125_DC2826_P04_G06_14243	4
HEK293T_PP48b_25uM_1h	ELB00125_DC2826_P04_G07_14108	4
HEK293T_PP48b_12.5uM_1h	ELB00125_DC2826_P04_G08_14105	4
HEK293T_PP48b_6.25uM_1h	ELB00125_DC2826_P04_G09_14206	4
HEK293T_PP48b_3.125uM_1h	ELB00125_DC2826_P04_G10_14228	4
HEK293T_DMSO_0uM_1h	ELB00125_DC2826_P04_G11_14200	31
HEK293T_PP48d_50uM_1h	ELB00125_DC2826_P04_H06_14090	4
HEK293T_PP48d_25uM_1h	ELB00125_DC2826_P04_H07_14260	4
HEK293T_PP48d_12.5uM_1h	ELB00125_DC2826_P04_H08_14185	4
HEK293T_PP48d_6.25uM_1h	ELB00125_DC2826_P04_H09_14129	4
HEK293T_PP48d_3.125uM_1h	ELB00125_DC2826_P04_H10_14184	4
HEK293T_DMSO_0uM_1h	ELB00125_DC2826_P04_H11_14124	32
HEK293T_PP48_25uM_2h	ELB00175_DC2994_P01_A01_18896	1
HEK293T_PP48_25uM_2h	ELB00175_DC2994_P01_A02_18810	2
HEK293T_PP48_25uM_2h	ELB00175_DC2994_P01_A03_18847	3
HEK293T_PP48_10uM_2h	ELB00175_DC2994_P01_A04_18895	1
HEK293T_PP48_10uM_2h	ELB00175_DC2994_P01_A05_18830	2
HEK293T_PP48_10uM_2h	ELB00175_DC2994_P01_A06_18827	3
HEK293T_PP48_2uM_2h	ELB00175_DC2994_P01_A07_18818	1
HEK293T_PP48_2uM_2h	ELB00175_DC2994_P01_A08_18833	2
HEK293T_PP48_2uM_2h	ELB00175_DC2994_P01_A09_18817	3
HEK293T_PP48a_25uM_2h	ELB00175_DC2994_P01_A10_18845	1
HEK293T_PP48a_25uM_2h	ELB00175_DC2994_P01_A11_18904	2
HEK293T_PP48a_25uM_2h	ELB00175_DC2994_P01_A12_18882	3
HEK293T_PP48a_10uM_2h	ELB00175_DC2994_P01_B01_18829	1
HEK293T_PP48a_10uM_2h	ELB00175_DC2994_P01_B02_18834	2
HEK293T_PP48a_10uM_2h	ELB00175_DC2994_P01_B03_18900	3
HEK293T_PP48a_2uM_2h	ELB00175_DC2994_P01_B04_18873	1
HEK293T_PP48a_2uM_2h	ELB00175_DC2994_P01_B05_18849	2
HEK293T_PP48a_2uM_2h	ELB00175_DC2994_P01_B06_18909	3
HEK293T_PP48e_25uM_2h	ELB00175_DC2994_P01_B07_18814	1
HEK293T_PP48e_25uM_2h	ELB00175_DC2994_P01_B08_18898	2
HEK293T_PP48e_25uM_2h	ELB00175_DC2994_P01_B09_18812	3
HEK293T_PP48e_10uM_2h	ELB00175_DC2994_P01_B10_18880	1
HEK293T_PP48e_10uM_2h	ELB00175_DC2994_P01_B11_18886	2
HEK293T_PP48e_10uM_2h	ELB00175_DC2994_P01_B12_18819	3
HEK293T_PP48e_2uM_2h	ELB00175_DC2994_P01_C01_18855	1
HEK293T_PP48e_2uM_2h	ELB00175_DC2994_P01_C02_18846	2
HEK293T_PP48e_2uM_2h	ELB00175_DC2994_P01_C03_18862	3
HEK293T_PP48d_25uM_2h	ELB00175_DC2994_P01_C04_18848	1
HEK293T_PP48d_25uM_2h	ELB00175_DC2994_P01_C05_18897	2
HEK293T_PP48d_25uM_2h	ELB00175_DC2994_P01_C06_18916	3
HEK293T_PP48d_10uM_2h	ELB00175_DC2994_P01_C07_18828	1
HEK293T_PP48d_10uM_2h	ELB00175_DC2994_P01_C08_18835	2
HEK293T_PP48d_10uM_2h	ELB00175_DC2994_P01_C09_18860	3
HEK293T_PP48d_2uM_2h	ELB00175_DC2994_P01_C10_18866	1
HEK293T_PP48d_2uM_2h	ELB00175_DC2994_P01_C11_18885	2
HEK293T_PP48d_2uM_2h	ELB00175_DC2994_P01_C12_18915	3
HEK293T_DMSO_0uM_2h	ELB00175_DC2994_P01_D01_18913	1
HEK293T_DMSO_0uM_2h	ELB00175_DC2994_P01_D02_18836	2
HEK293T_DMSO_0uM_2h	ELB00175_DC2994_P01_D03_18865	3
HEK293T_DMSO_0uM_2h	ELB00175_DC2994_P01_D04_18813	4
HEK293T_DMSO_0uM_2h	ELB00175_DC2994_P01_D05_18917	5
HEK293T_DMSO_0uM_2h	ELB00175_DC2994_P01_D06_18811	6
HEK293T_DMSO_0uM_2h	ELB00175_DC2994_P01_D07_18825	7
HEK293T_DMSO_0uM_2h	ELB00175_DC2994_P01_D08_18905	8
HEK293T_DMSO_0uM_2h	ELB00175_DC2994_P01_D09_18831	9
HEK293T_DMSO_0uM_2h	ELB00175_DC2994_P01_D10_18881	10
HEK293T_DMSO_0uM_2h	ELB00175_DC2994_P01_D11_18892	11
HEK293T_DMSO_0uM_2h	ELB00175_DC2994_P01_D12_18826	12

## Sheet: Supp Fig 1-3
Figure 1c-f - Protein and cysteine coverage in HEK and Jurkat	Data table within publically avaialable directory (PRIDE: PXD054127)	ELB00105_precursor_intensities.csv
		ELB00105_peptide_intensities.csv
		ELB00106_precursor_intensities.csv
		ELB00106_peptide_intensities.csv
Condition	File_name	Replicate
HEK293T_DMSO_0uM_1h	DC2461_ELB00032_20220318_DIA_H00AGKH_P01_A12_S1-A12_1_1923	1
HEK293T_DMSO_0uM_1h	DC2461_ELB00032_20220318_DIA_H00AGKH_P01_B12_S1-B12_1_1983	2
HEK293T_DMSO_0uM_1h	DC2461_ELB00032_20220318_DIA_H00AGKH_P01_C12_S1-C12_1_2008	3
HEK293T_DMSO_0uM_1h	DC2461_ELB00032_20220318_DIA_H00AGKH_P01_D12_S1-D12_1_2019	4
HEK293T_DMSO_0uM_1h	DC2461_ELB00032_20220318_DIA_H00AGKI_P02_A12_S2-A12_1_1944	5
HEK293T_DMSO_0uM_1h	DC2461_ELB00032_20220318_DIA_H00AGKI_P02_B12_S2-B12_1_1956	6
HEK293T_DMSO_0uM_1h	DC2461_ELB00032_20220318_DIA_H00AGKI_P02_C12_S2-C12_1_2033	7
HEK293T_DMSO_0uM_1h	DC2461_ELB00032_20220318_DIA_H00AGKI_P02_D12_S2-D12_1_2051	8
HEK293T_DMSO_0uM_1h	DC2461_ELB00032_20220318_DIA_H00AGKJ_P03_A12_S3-A12_1_2201	9
HEK293T_DMSO_0uM_1h	DC2461_ELB00032_20220318_DIA_H00AGKJ_P03_B12_S3-B12_1_2228	10
HEK293T_DMSO_0uM_1h	DC2461_ELB00032_20220318_DIA_H00AGKJ_P03_C12_S3-C12_1_2237	11
HEK293T_DMSO_0uM_1h	DC2461_ELB00032_20220318_DIA_H00AGKJ_P03_D12_S3-D12_1_2290	12
HEK293T_DMSO_0uM_1h	DC2461_ELB00032_20220318_DIA_H00AGKK_P04_A12_S4-A12_1_2280	13
HEK293T_DMSO_0uM_1h	DC2461_ELB00032_20220318_DIA_H00AGKK_P04_B12_S4-B12_1_2289	14
HEK293T_DMSO_0uM_1h	DC2461_ELB00032_20220318_DIA_H00AGKK_P04_C12_S4-C12_1_2252	15
HEK293T_DMSO_0uM_1h	DC2461_ELB00032_20220318_DIA_H00AGKK_P04_D12_S4-D12_1_2172	16
Jurkat_DMSO_0uM_1h	DC2543_ELB00043_20220401_DIA_H00AJ3C_P01_A12_S1-A12_1_2884	1
Jurkat_DMSO_0uM_1h	DC2543_ELB00043_20220401_DIA_H00AJ3C_P01_B12_S1-B12_1_2906	2
Jurkat_DMSO_0uM_1h	DC2543_ELB00043_20220401_DIA_H00AJ3C_P01_C12_S1-C12_1_2952	3
Jurkat_DMSO_0uM_1h	DC2543_ELB00043_20220401_DIA_H00AJ3C_P01_D12_S1-D12_1_2901	4
Jurkat_DMSO_0uM_1h	DC2543_ELB00043_20220401_DIA_H00AJ3L_P02_A12_S2-A12_1_2793	5
Jurkat_DMSO_0uM_1h	DC2543_ELB00043_20220401_DIA_H00AJ3L_P02_B12_S2-B12_1_2883	6
Jurkat_DMSO_0uM_1h	DC2543_ELB00043_20220401_DIA_H00AJ3L_P02_C12_S2-C12_1_2803	7
Jurkat_DMSO_0uM_1h	DC2543_ELB00043_20220401_DIA_H00AJ3L_P02_D12_S2-D12_1_2880	8
Jurkat_DMSO_0uM_1h	DC2543_ELB00043_20220401_DIA_H00AJ3J_P03_A12_S3-A12_1_3068	9
Jurkat_DMSO_0uM_1h	DC2543_ELB00043_20220401_DIA_H00AJ3J_P03_B12_S3-B12_1_3061	10
Jurkat_DMSO_0uM_1h	DC2543_ELB00043_20220401_DIA_H00AJ3J_P03_C12_S3-C12_1_3069	11
Jurkat_DMSO_0uM_1h	DC2543_ELB00043_20220401_DIA_H00AJ3J_P03_D12_S3-D12_1_3181	12
Jurkat_DMSO_0uM_1h	DC2543_ELB00043_20220401_DIA_H00AJ3K_P04_A12_S4-A12_1_3058	13
Jurkat_DMSO_0uM_1h	DC2543_ELB00043_20220401_DIA_H00AJ3K_P04_B12_S4-B12_1_3176	14
Jurkat_DMSO_0uM_1h	DC2543_ELB00043_20220401_DIA_H00AJ3K_P04_C12_S4-C12_1_3159	15
Jurkat_DMSO_0uM_1h	DC2543_ELB00043_20220401_DIA_H00AJ3K_P04_D12_S2-D12_1_3239	16

## Sheet: Supp Fig 7-8
Figure 4b-e, 5a-b - Concentration response	Data table within publically avaialable directory (PRIDE: PXD054145 )	ELB00114_precursor_intensities.csv
		ELB00114_peptide_intensities.csv
Condition	File_name	Replicate
HEK293T_PP216_200uM_1h	DC2597_ELB00051_20220527_DIA_H00AVAO_P01_A01_S1-A1_1_4997	1
HEK293T_PP216_100uM_1h	DC2597_ELB00051_20220527_DIA_H00AVAO_P01_A02_S1-A2_1_5093	1
HEK293T_PP216_50uM_1h	DC2597_ELB00051_20220527_DIA_H00AVAO_P01_A03_S1-A3_1_5128	1
HEK293T_PP216_25uM_1h	DC2597_ELB00051_20220527_DIA_H00AVAO_P01_A04_S1-A4_1_4958	1
HEK293T_PP216_12.5uM_1h	DC2597_ELB00051_20220527_DIA_H00AVAO_P01_A05_S1-A5_1_5129	1
HEK293T_PP216_6.25uM_1h	DC2597_ELB00051_20220527_DIA_H00AVAO_P01_A06_S1-A6_1_4951	1
HEK293T_PP216_3.125uM_1h	DC2597_ELB00051_20220527_DIA_H00AVAO_P01_A07_S1-A7_1_5074	1
HEK293T_PP216_1.5625uM_1h	DC2597_ELB00051_20220527_DIA_H00AVAO_P01_A08_S1-A8_1_5000	1
HEK293T_PP216_0.78125uM_1h	DC2597_ELB00051_20220527_DIA_H00AVAO_P01_A09_S1-A9_1_5014	1
HEK293T_PP216_0.390625uM_1h	DC2597_ELB00051_20220527_DIA_H00AVAO_P01_A10_S1-A10_1_5079	1
HEK293T_DMSO_0uM_1h	DC2597_ELB00051_20220527_DIA_H00AVAO_P01_A11_S1-A11_1_5099	1
HEK293T_PP185_200uM_1h	DC2597_ELB00051_20220527_DIA_H00AVAO_P01_B01_S1-B1_1_5130	1
HEK293T_PP185_100uM_1h	DC2597_ELB00051_20220527_DIA_H00AVAO_P01_B02_S1-B2_1_5140	1
HEK293T_PP185_50uM_1h	DC2597_ELB00051_20220527_DIA_H00AVAO_P01_B03_S1-B3_1_4950	1
HEK293T_PP185_25uM_1h	DC2597_ELB00051_20220527_DIA_H00AVAO_P01_B04_S1-B4_1_4987	1
HEK293T_PP185_12.5uM_1h	DC2597_ELB00051_20220527_DIA_H00AVAO_P01_B05_S1-B5_1_4983	1
HEK293T_PP185_6.25uM_1h	DC2597_ELB00051_20220527_DIA_H00AVAO_P01_B06_S1-B6_1_5123	1
HEK293T_PP185_3.125uM_1h	DC2597_ELB00051_20220527_DIA_H00AVAO_P01_B07_S1-B7_1_5103	1
HEK293T_PP185_1.5625uM_1h	DC2597_ELB00051_20220527_DIA_H00AVAO_P01_B08_S1-B8_1_5024	1
HEK293T_PP185_0.78125uM_1h	DC2597_ELB00051_20220527_DIA_H00AVAO_P01_B09_S1-B9_1_5120	1
HEK293T_PP185_0.390625uM_1h	DC2597_ELB00051_20220527_DIA_H00AVAO_P01_B10_S1-B10_1_5029	1
HEK293T_DMSO_0uM_1h	DC2597_ELB00051_20220527_DIA_H00AVAO_P01_B11_S1-B11_1_5107	2
HEK293T_PP48_200uM_1h	DC2597_ELB00051_20220527_DIA_H00AVAO_P01_C01_S1-C1_1_5139	1
HEK293T_PP48_100uM_1h	DC2597_ELB00051_20220527_DIA_H00AVAO_P01_C02_S1-C2_1_5041	1
HEK293T_PP48_50uM_1h	DC2597_ELB00051_20220527_DIA_H00AVAO_P01_C03_S1-C3_1_5125	1
HEK293T_PP48_25uM_1h	DC2597_ELB00051_20220527_DIA_H00AVAO_P01_C04_S1-C4_1_5036	1
HEK293T_PP48_12.5uM_1h	DC2597_ELB00051_20220527_DIA_H00AVAO_P01_C05_S1-C5_1_5090	1
HEK293T_PP48_6.25uM_1h	DC2597_ELB00051_20220527_DIA_H00AVAO_P01_C06_S1-C6_1_5060	1
HEK293T_PP48_3.125uM_1h	DC2597_ELB00051_20220527_DIA_H00AVAO_P01_C07_S1-C7_1_5138	1
HEK293T_PP48_1.5625uM_1h	DC2597_ELB00051_20220527_DIA_H00AVAO_P01_C08_S1-C8_1_5088	1
HEK293T_PP48_0.78125uM_1h	DC2597_ELB00051_20220527_DIA_H00AVAO_P01_C09_S1-C9_1_5112	1
HEK293T_PP48_0.390625uM_1h	DC2597_ELB00051_20220527_DIA_H00AVAO_P01_C10_S1-C10_1_5059	1
HEK293T_DMSO_0uM_1h	DC2597_ELB00051_20220527_DIA_H00AVAO_P01_C11_S1-C11_1_4976	3
HEK293T_PP183_200uM_1h	DC2597_ELB00051_20220527_DIA_H00AVAO_P01_D01_S1-D1_1_5070	1
HEK293T_PP183_100uM_1h	DC2597_ELB00051_20220527_DIA_H00AVAO_P01_D02_S1-D2_1_5133	1
HEK293T_PP183_50uM_1h	DC2597_ELB00051_20220527_DIA_H00AVAO_P01_D03_S1-D3_1_5052	1
HEK293T_PP183_25uM_1h	DC2597_ELB00051_20220527_DIA_H00AVAO_P01_D04_S1-D4_1_5015	1
HEK293T_PP183_12.5uM_1h	DC2597_ELB00051_20220527_DIA_H00AVAO_P01_D05_S1-D5_1_5089	1
HEK293T_PP183_6.25uM_1h	DC2597_ELB00051_20220527_DIA_H00AVAO_P01_D06_S1-D6_1_5058	1
HEK293T_PP183_3.125uM_1h	DC2597_ELB00051_20220527_DIA_H00AVAO_P01_D07_S1-D7_1_5038	1
HEK293T_PP183_1.5625uM_1h	DC2597_ELB00051_20220527_DIA_H00AVAO_P01_D08_S1-D8_1_5048	1
HEK293T_PP183_0.78125uM_1h	DC2597_ELB00051_20220527_DIA_H00AVAO_P01_D09_S1-D9_1_5132	1
HEK293T_PP183_0.390625uM_1h	DC2597_ELB00051_20220527_DIA_H00AVAO_P01_D10_S1-D10_1_4969	1
HEK293T_DMSO_0uM_1h	DC2597_ELB00051_20220527_DIA_H00AVAO_P01_D11_S1-D11_1_5013	4
HEK293T_PP207_200uM_1h	DC2597_ELB00051_20220527_DIA_H00AVAO_P01_E01_S1-E1_1_5100	1
HEK293T_PP207_100uM_1h	DC2597_ELB00051_20220527_DIA_H00AVAO_P01_E02_S1-E2_1_4972	1
HEK293T_PP207_50uM_1h	DC2597_ELB00051_20220527_DIA_H00AVAO_P01_E03_S1-E3_1_4963	1
HEK293T_PP207_25uM_1h	DC2597_ELB00051_20220527_DIA_H00AVAO_P01_E04_S1-E4_1_5118	1
HEK293T_PP207_12.5uM_1h	DC2597_ELB00051_20220527_DIA_H00AVAO_P01_E05_S1-E5_1_5084	1
HEK293T_PP207_6.25uM_1h	DC2597_ELB00051_20220527_DIA_H00AVAO_P01_E06_S1-E6_1_4985	1
HEK293T_PP207_3.125uM_1h	DC2597_ELB00051_20220527_DIA_H00AVAO_P01_E07_S1-E7_1_4948	1
HEK293T_PP207_1.5625uM_1h	DC2597_ELB00051_20220527_DIA_H00AVAO_P01_E08_S1-E8_1_5116	1
HEK293T_PP207_0.78125uM_1h	DC2597_ELB00051_20220527_DIA_H00AVAO_P01_E09_S1-E9_1_5046	1
HEK293T_PP207_0.390625uM_1h	DC2597_ELB00051_20220527_DIA_H00AVAO_P01_E10_S1-E10_1_4978	1
HEK293T_DMSO_0uM_1h	DC2597_ELB00051_20220527_DIA_H00AVAO_P01_E11_S1-E11_1_5061	5
HEK293T_PP156_200uM_1h	DC2597_ELB00051_20220527_DIA_H00AVAO_P01_F01_S1-F1_1_5065	1
HEK293T_PP156_100uM_1h	DC2597_ELB00051_20220527_DIA_H00AVAO_P01_F02_S1-F2_1_4998	1
HEK293T_PP156_50uM_1h	DC2597_ELB00051_20220527_DIA_H00AVAO_P01_F03_S1-F3_1_5071	1
HEK293T_PP156_25uM_1h	DC2597_ELB00051_20220527_DIA_H00AVAO_P01_F04_S1-F4_1_4999	1
HEK293T_PP156_12.5uM_1h	DC2597_ELB00051_20220527_DIA_H00AVAO_P01_F05_S1-F5_1_5003	1
HEK293T_PP156_6.25uM_1h	DC2597_ELB00051_20220527_DIA_H00AVAO_P01_F06_S1-F6_1_5050	1
HEK293T_PP156_3.125uM_1h	DC2597_ELB00051_20220527_DIA_H00AVAO_P01_F07_S1-F7_1_5077	1
HEK293T_PP156_1.5625uM_1h	DC2597_ELB00051_20220527_DIA_H00AVAO_P01_F08_S1-F8_1_5142	1
HEK293T_PP156_0.78125uM_1h	DC2597_ELB00051_20220527_DIA_H00AVAO_P01_F09_S1-F9_1_5076	1
HEK293T_PP156_0.390625uM_1h	DC2597_ELB00051_20220527_DIA_H00AVAO_P01_F10_S1-F10_1_5025	1
HEK293T_DMSO_0uM_1h	DC2597_ELB00051_20220527_DIA_H00AVAO_P01_F11_S1-F11_1_5047	6
HEK293T_PP152_200uM_1h	DC2597_ELB00051_20220527_DIA_H00AVAO_P01_G01_S1-G1_1_5017	1
HEK293T_PP152_100uM_1h	DC2597_ELB00051_20220527_DIA_H00AVAO_P01_G02_S1-G2_1_5055	1
HEK293T_PP152_50uM_1h	DC2597_ELB00051_20220527_DIA_H00AVAO_P01_G03_S1-G3_1_4962	1
HEK293T_PP152_25uM_1h	DC2597_ELB00051_20220527_DIA_H00AVAO_P01_G04_S1-G4_1_5081	1
HEK293T_PP152_12.5uM_1h	DC2597_ELB00051_20220527_DIA_H00AVAO_P01_G05_S1-G5_1_5141	1
HEK293T_PP152_6.25uM_1h	DC2597_ELB00051_20220527_DIA_H00AVAO_P01_G06_S1-G6_1_4955	1
HEK293T_PP152_3.125uM_1h	DC2597_ELB00051_20220527_DIA_H00AVAO_P01_G07_S1-G7_1_5110	1
HEK293T_PP152_1.5625uM_1h	DC2597_ELB00051_20220527_DIA_H00AVAO_P01_G08_S1-G8_1_5027	1
HEK293T_PP152_0.78125uM_1h	DC2597_ELB00051_20220527_DIA_H00AVAO_P01_G09_S1-G9_1_5049	1
HEK293T_PP152_0.390625uM_1h	DC2597_ELB00051_20220527_DIA_H00AVAO_P01_G10_S1-G10_1_5124	1
HEK293T_DMSO_0uM_1h	DC2597_ELB00051_20220527_DIA_H00AVAO_P01_G11_S1-G11_1_5111	7
HEK293T_PP222_200uM_1h	DC2597_ELB00051_20220527_DIA_H00AVAO_P01_H01_S1-H1_1_5105	1
HEK293T_PP222_100uM_1h	DC2597_ELB00051_20220527_DIA_H00AVAO_P01_H02_S1-H2_1_4968	1
HEK293T_PP222_50uM_1h	DC2597_ELB00051_20220527_DIA_H00AVAO_P01_H03_S1-H3_1_5131	1
HEK293T_PP222_25uM_1h	DC2597_ELB00051_20220527_DIA_H00AVAO_P01_H04_S1-H4_1_5127	1
HEK293T_PP222_12.5uM_1h	DC2597_ELB00051_20220527_DIA_H00AVAO_P01_H05_S1-H5_1_5010	1
HEK293T_PP222_6.25uM_1h	DC2597_ELB00051_20220527_DIA_H00AVAO_P01_H06_S1-H6_1_5026	1
HEK293T_PP222_3.125uM_1h	DC2597_ELB00051_20220527_DIA_H00AVAO_P01_H07_S1-H7_1_4988	1
HEK293T_PP222_1.5625uM_1h	DC2597_ELB00051_20220527_DIA_H00AVAO_P01_H08_S1-H8_1_5034	1
HEK293T_PP222_0.78125uM_1h	DC2597_ELB00051_20220527_DIA_H00AVAO_P01_H09_S1-H9_1_4957	1
HEK293T_PP222_0.390625uM_1h	DC2597_ELB00051_20220527_DIA_H00AVAO_P01_H10_S1-H10_1_5106	1
HEK293T_DMSO_0uM_1h	DC2597_ELB00051_20220527_DIA_H00AVAO_P01_H11_S1-H11_1_5004	8
HEK293T_PP216_200uM_1h	DC2597_ELB00051_20220527_DIA_H00AVAP_P02_A01_S2-A1_1_5063	2
HEK293T_PP216_100uM_1h	DC2597_ELB00051_20220527_DIA_H00AVAP_P02_A02_S2-A2_1_5152	2
HEK293T_PP216_50uM_1h	DC2597_ELB00051_20220527_DIA_H00AVAP_P02_A03_S2-A3_1_5030	2
HEK293T_PP216_25uM_1h	DC2597_ELB00051_20220527_DIA_H00AVAP_P02_A04_S2-A4_1_5021	2
HEK293T_PP216_12.5uM_1h	DC2597_ELB00051_20220527_DIA_H00AVAP_P02_A05_S2-A5_1_5009	2
HEK293T_PP216_6.25uM_1h	DC2597_ELB00051_20220527_DIA_H00AVAP_P02_A06_S2-A6_1_4952	2
HEK293T_PP216_3.125uM_1h	DC2597_ELB00051_20220527_DIA_H00AVAP_P02_A07_S2-A7_1_5143	2
HEK293T_PP216_1.5625uM_1h	DC2597_ELB00051_20220527_DIA_H00AVAP_P02_A08_S2-A8_1_5031	2
HEK293T_PP216_0.78125uM_1h	DC2597_ELB00051_20220527_DIA_H00AVAP_P02_A09_S2-A9_1_5073	2
HEK293T_PP216_0.390625uM_1h	DC2597_ELB00051_20220527_DIA_H00AVAP_P02_A10_S2-A10_1_4996	2
HEK293T_DMSO_0uM_1h	DC2597_ELB00051_20220527_DIA_H00AVAP_P02_A11_S2-A11_1_4971	9
HEK293T_PP185_200uM_1h	DC2597_ELB00051_20220527_DIA_H00AVAP_P02_B01_S2-B1_1_4945	2
HEK293T_PP185_100uM_1h	DC2597_ELB00051_20220527_DIA_H00AVAP_P02_B02_S2-B2_1_4946	2
HEK293T_PP185_50uM_1h	DC2597_ELB00051_20220527_DIA_H00AVAP_P02_B03_S2-B3_1_5119	2
HEK293T_PP185_25uM_1h	DC2597_ELB00051_20220527_DIA_H00AVAP_P02_B04_S2-B4_1_5098	2
HEK293T_PP185_12.5uM_1h	DC2597_ELB00051_20220527_DIA_H00AVAP_P02_B05_S2-B5_1_5072	2
HEK293T_PP185_6.25uM_1h	DC2597_ELB00051_20220527_DIA_H00AVAP_P02_B06_S2-B6_1_4994	2
HEK293T_PP185_3.125uM_1h	DC2597_ELB00051_20220527_DIA_H00AVAP_P02_B07_S2-B7_1_4960	2
HEK293T_PP185_1.5625uM_1h	DC2597_ELB00051_20220527_DIA_H00AVAP_P02_B08_S2-B8_1_5097	2
HEK293T_PP185_0.78125uM_1h	DC2597_ELB00051_20220527_DIA_H00AVAP_P02_B09_S2-B9_1_4977	2
HEK293T_PP185_0.390625uM_1h	DC2597_ELB00051_20220527_DIA_H00AVAP_P02_B10_S2-B10_1_5016	2
HEK293T_DMSO_0uM_1h	DC2597_ELB00051_20220527_DIA_H00AVAP_P02_B11_S2-B11_1_5117	10
HEK293T_PP48_200uM_1h	DC2597_ELB00051_20220527_DIA_H00AVAP_P02_C01_S2-C1_1_5094	2
HEK293T_PP48_100uM_1h	DC2597_ELB00051_20220527_DIA_H00AVAP_P02_C02_S2-C2_1_4990	2
HEK293T_PP48_50uM_1h	DC2597_ELB00051_20220527_DIA_H00AVAP_P02_C03_S2-C3_1_5067	2
HEK293T_PP48_25uM_1h	DC2597_ELB00051_20220527_DIA_H00AVAP_P02_C04_S2-C4_1_5113	2
HEK293T_PP48_12.5uM_1h	DC2597_ELB00051_20220527_DIA_H00AVAP_P02_C05_S2-C5_1_5007	2
HEK293T_PP48_6.25uM_1h	DC2597_ELB00051_20220527_DIA_H00AVAP_P02_C06_S2-C6_1_5115	2
HEK293T_PP48_3.125uM_1h	DC2597_ELB00051_20220527_DIA_H00AVAP_P02_C07_S2-C7_1_5011	2
HEK293T_PP48_1.5625uM_1h	DC2597_ELB00051_20220527_DIA_H00AVAP_P02_C08_S2-C8_1_5080	2
HEK293T_PP48_0.78125uM_1h	DC2597_ELB00051_20220527_DIA_H00AVAP_P02_C09_S2-C9_1_5144	2
HEK293T_PP48_0.390625uM_1h	DC2597_ELB00051_20220527_DIA_H00AVAP_P02_C10_S2-C10_1_4991	2
HEK293T_DMSO_0uM_1h	DC2597_ELB00051_20220527_DIA_H00AVAP_P02_C11_S2-C11_1_5137	11
HEK293T_PP183_200uM_1h	DC2597_ELB00051_20220527_DIA_H00AVAP_P02_D01_S2-D1_1_4982	2
HEK293T_PP183_100uM_1h	DC2597_ELB00051_20220527_DIA_H00AVAP_P02_D02_S2-D2_1_4964	2
HEK293T_PP183_50uM_1h	DC2597_ELB00051_20220527_DIA_H00AVAP_P02_D03_S2-D3_1_5062	2
HEK293T_PP183_25uM_1h	DC2597_ELB00051_20220527_DIA_H00AVAP_P02_D04_S2-D4_1_4956	2
HEK293T_PP183_12.5uM_1h	DC2597_ELB00051_20220527_DIA_H00AVAP_P02_D05_S2-D5_1_5012	2
HEK293T_PP183_6.25uM_1h	DC2597_ELB00051_20220527_DIA_H00AVAP_P02_D06_S2-D6_1_5087	2
HEK293T_PP183_3.125uM_1h	DC2597_ELB00051_20220527_DIA_H00AVAP_P02_D07_S2-D7_1_5037	2
HEK293T_PP183_1.5625uM_1h	DC2597_ELB00051_20220527_DIA_H00AVAP_P02_D08_S2-D8_1_5053	2
HEK293T_PP183_0.78125uM_1h	DC2597_ELB00051_20220527_DIA_H00AVAP_P02_D09_S2-D9_1_4949	2
HEK293T_PP183_0.390625uM_1h	DC2597_ELB00051_20220527_DIA_H00AVAP_P02_D10_S2-D10_1_5066	2
HEK293T_DMSO_0uM_1h	DC2597_ELB00051_20220527_DIA_H00AVAP_P02_D11_S2-D11_1_4981	12
HEK293T_PP207_200uM_1h	DC2597_ELB00051_20220527_DIA_H00AVAP_P02_E01_S2-E1_1_5042	2
HEK293T_PP207_100uM_1h	DC2597_ELB00051_20220527_DIA_H00AVAP_P02_E02_S2-E2_1_4989	2
HEK293T_PP207_50uM_1h	DC2597_ELB00051_20220527_DIA_H00AVAP_P02_E03_S2-E3_1_5136	2
HEK293T_PP207_25uM_1h	DC2597_ELB00051_20220527_DIA_H00AVAP_P02_E04_S2-E4_1_5146	2
HEK293T_PP207_12.5uM_1h	DC2597_ELB00051_20220527_DIA_H00AVAP_P02_E05_S2-E5_1_4947	2
HEK293T_PP207_6.25uM_1h	DC2597_ELB00051_20220527_DIA_H00AVAP_P02_E06_S2-E6_1_4965	2
HEK293T_PP207_3.125uM_1h	DC2597_ELB00051_20220527_DIA_H00AVAP_P02_E07_S2-E7_1_4984	2
HEK293T_PP207_1.5625uM_1h	DC2597_ELB00051_20220527_DIA_H00AVAP_P02_E08_S2-E8_1_5075	2
HEK293T_PP207_0.78125uM_1h	DC2597_ELB00051_20220527_DIA_H00AVAP_P02_E09_S2-E9_1_5039	2
HEK293T_PP207_0.390625uM_1h	DC2597_ELB00051_20220527_DIA_H00AVAP_P02_E10_S2-E10_1_5078	2
HEK293T_DMSO_0uM_1h	DC2597_ELB00051_20220527_DIA_H00AVAP_P02_E11_S2-E11_1_5101	13
HEK293T_PP156_200uM_1h	DC2597_ELB00051_20220527_DIA_H00AVAP_P02_F01_S2-F1_1_5102	2
HEK293T_PP156_100uM_1h	DC2597_ELB00051_20220527_DIA_H00AVAP_P02_F02_S2-F2_1_5051	2
HEK293T_PP156_50uM_1h	DC2597_ELB00051_20220527_DIA_H00AVAP_P02_F03_S2-F3_1_4973	2
HEK293T_PP156_25uM_1h	DC2597_ELB00051_20220527_DIA_H00AVAP_P02_F04_S2-F4_1_5054	2
HEK293T_PP156_12.5uM_1h	DC2597_ELB00051_20220527_DIA_H00AVAP_P02_F05_S2-F5_1_5040	2
HEK293T_PP156_6.25uM_1h	DC2597_ELB00051_20220527_DIA_H00AVAP_P02_F06_S2-F6_1_5145	2
HEK293T_PP156_3.125uM_1h	DC2597_ELB00051_20220527_DIA_H00AVAP_P02_F07_S2-F7_1_5022	2
HEK293T_PP156_1.5625uM_1h	DC2597_ELB00051_20220527_DIA_H00AVAP_P02_F08_S2-F8_1_5045	2
HEK293T_PP156_0.78125uM_1h	DC2597_ELB00051_20220527_DIA_H00AVAP_P02_F09_S2-F9_1_4959	2
HEK293T_PP156_0.390625uM_1h	DC2597_ELB00051_20220527_DIA_H00AVAP_P02_F10_S2-F10_1_4974	2
HEK293T_DMSO_0uM_1h	DC2597_ELB00051_20220527_DIA_H00AVAP_P02_F11_S2-F11_1_5028	14
HEK293T_PP152_200uM_1h	DC2597_ELB00051_20220527_DIA_H00AVAP_P02_G01_S2-G1_1_4995	2
HEK293T_PP152_100uM_1h	DC2597_ELB00051_20220527_DIA_H00AVAP_P02_G02_S2-G2_1_5064	2
HEK293T_PP152_50uM_1h	DC2597_ELB00051_20220527_DIA_H00AVAP_P02_G03_S2-G3_1_5035	2
HEK293T_PP152_25uM_1h	DC2597_ELB00051_20220527_DIA_H00AVAP_P02_G04_S2-G4_1_5150	2
HEK293T_PP152_12.5uM_1h	DC2597_ELB00051_20220527_DIA_H00AVAP_P02_G05_S2-G5_1_4970	2
HEK293T_PP152_6.25uM_1h	DC2597_ELB00051_20220527_DIA_H00AVAP_P02_G06_S2-G6_1_5126	2
HEK293T_PP152_3.125uM_1h	DC2597_ELB00051_20220527_DIA_H00AVAP_P02_G07_S2-G7_1_5023	2
HEK293T_PP152_1.5625uM_1h	DC2597_ELB00051_20220527_DIA_H00AVAP_P02_G08_S2-G8_1_5086	2
HEK293T_PP152_0.78125uM_1h	DC2597_ELB00051_20220527_DIA_H00AVAP_P02_G09_S2-G9_1_5104	2
HEK293T_PP152_0.390625uM_1h	DC2597_ELB00051_20220527_DIA_H00AVAP_P02_G10_S2-G10_1_5149	2
HEK293T_DMSO_0uM_1h	DC2597_ELB00051_20220527_DIA_H00AVAP_P02_G11_S2-G11_1_4961	15
HEK293T_PP222_200uM_1h	DC2597_ELB00051_20220527_DIA_H00AVAP_P02_H01_S2-H1_1_5114	2
HEK293T_PP222_100uM_1h	DC2597_ELB00051_20220527_DIA_H00AVAP_P02_H02_S2-H2_1_4975	2
HEK293T_PP222_50uM_1h	DC2597_ELB00051_20220527_DIA_H00AVAP_P02_H03_S2-H3_1_5001	2
HEK293T_PP222_25uM_1h	DC2597_ELB00051_20220527_DIA_H00AVAP_P02_H04_S2-H4_1_4986	2
HEK293T_PP222_12.5uM_1h	DC2597_ELB00051_20220527_DIA_H00AVAP_P02_H05_S2-H5_1_5092	2
HEK293T_PP222_6.25uM_1h	DC2597_ELB00051_20220527_DIA_H00AVAP_P02_H06_S2-H6_1_5008	2
HEK293T_PP222_3.125uM_1h	DC2597_ELB00051_20220527_DIA_H00AVAP_P02_H07_S2-H7_1_5085	2
HEK293T_PP222_1.5625uM_1h	DC2597_ELB00051_20220527_DIA_H00AVAP_P02_H08_S2-H8_1_5002	2
HEK293T_PP222_0.78125uM_1h	DC2597_ELB00051_20220527_DIA_H00AVAP_P02_H09_S2-H9_1_4944	2
HEK293T_PP222_0.390625uM_1h	DC2597_ELB00051_20220527_DIA_H00AVAP_P02_H10_S2-H10_1_5091	2
HEK293T_DMSO_0uM_1h	DC2597_ELB00051_20220527_DIA_H00AVAP_P02_H11_S2-H11_1_5151	16
HEK293T_PP216_200uM_1h	DC2597_ELB00051_20220527_DIA_H00AVAQ_P03_A01_S3-A1_1_5256	3
HEK293T_PP216_100uM_1h	DC2597_ELB00051_20220527_DIA_H00AVAQ_P03_A02_S3-A2_1_5317	3
HEK293T_PP216_50uM_1h	DC2597_ELB00051_20220527_DIA_H00AVAQ_P03_A03_S3-A3_1_5285	3
HEK293T_PP216_25uM_1h	DC2597_ELB00051_20220527_DIA_H00AVAQ_P03_A04_S3-A4_1_5175	3
HEK293T_PP216_12.5uM_1h	DC2597_ELB00051_20220527_DIA_H00AVAQ_P03_A05_S3-A5_1_5326	3
HEK293T_PP216_6.25uM_1h	DC2597_ELB00051_20220527_DIA_H00AVAQ_P03_A06_S3-A6_1_5269	3
HEK293T_PP185_200uM_1h	DC2597_ELB00051_20220527_DIA_H00AVAQ_P03_B01_S3-B1_1_5283	3
HEK293T_PP185_100uM_1h	DC2597_ELB00051_20220527_DIA_H00AVAQ_P03_B02_S3-B2_1_5229	3
HEK293T_PP185_50uM_1h	DC2597_ELB00051_20220527_DIA_H00AVAQ_P03_B03_S3-B3_1_5299	3
HEK293T_PP185_25uM_1h	DC2597_ELB00051_20220527_DIA_H00AVAQ_P03_B04_S3-B4_1_5164	3
HEK293T_PP185_12.5uM_1h	DC2597_ELB00051_20220527_DIA_H00AVAQ_P03_B05_S3-B5_1_5343	3
HEK293T_PP185_6.25uM_1h	DC2597_ELB00051_20220527_DIA_H00AVAQ_P03_B06_S3-B6_1_5239	3
HEK293T_PP185_3.125uM_1h	DC2597_ELB00051_20220527_DIA_H00AVAQ_P03_B07_S3-B7_1_5325	3
HEK293T_PP48_200uM_1h	DC2597_ELB00051_20220527_DIA_H00AVAQ_P03_C01_S3-C1_1_5324	3
HEK293T_PP48_100uM_1h	DC2597_ELB00051_20220527_DIA_H00AVAQ_P03_C02_S3-C2_1_5238	3
HEK293T_PP48_50uM_1h	DC2597_ELB00051_20220527_DIA_H00AVAQ_P03_C03_S3-C3_1_5227	3
HEK293T_PP48_25uM_1h	DC2597_ELB00051_20220527_DIA_H00AVAQ_P03_C04_S3-C4_1_5318	3
HEK293T_PP48_12.5uM_1h	DC2597_ELB00051_20220527_DIA_H00AVAQ_P03_C05_S3-C5_1_5342	3
HEK293T_PP48_6.25uM_1h	DC2597_ELB00051_20220527_DIA_H00AVAQ_P03_C06_S3-C6_1_5237	3
HEK293T_PP48_3.125uM_1h	DC2597_ELB00051_20220527_DIA_H00AVAQ_P03_C07_S3-C7_1_5345	3
HEK293T_PP48_1.5625uM_1h	DC2597_ELB00051_20220527_DIA_H00AVAQ_P03_C08_S3-C8_1_5246	3
HEK293T_PP48_0.78125uM_1h	DC2597_ELB00051_20220527_DIA_H00AVAQ_P03_C09_S3-C9_1_5191	3
HEK293T_PP183_200uM_1h	DC2597_ELB00051_20220527_DIA_H00AVAQ_P03_D01_S3-D1_1_5360	3
HEK293T_PP183_100uM_1h	DC2597_ELB00051_20220527_DIA_H00AVAQ_P03_D02_S3-D2_1_5197	3
HEK293T_PP183_50uM_1h	DC2597_ELB00051_20220527_DIA_H00AVAQ_P03_D03_S3-D3_1_5200	3
HEK293T_PP183_25uM_1h	DC2597_ELB00051_20220527_DIA_H00AVAQ_P03_D04_S3-D4_1_5161	3
HEK293T_PP183_12.5uM_1h	DC2597_ELB00051_20220527_DIA_H00AVAQ_P03_D05_S3-D5_1_5290	3
HEK293T_PP183_6.25uM_1h	DC2597_ELB00051_20220527_DIA_H00AVAQ_P03_D06_S3-D6_1_5188	3
HEK293T_PP183_3.125uM_1h	DC2597_ELB00051_20220527_DIA_H00AVAQ_P03_D07_S3-D7_1_5357	3
HEK293T_PP183_1.5625uM_1h	DC2597_ELB00051_20220527_DIA_H00AVAQ_P03_D08_S3-D8_1_5184	3
HEK293T_PP183_0.78125uM_1h	DC2597_ELB00051_20220527_DIA_H00AVAQ_P03_D09_S3-D9_1_5173	3
HEK293T_PP183_0.390625uM_1h	DC2597_ELB00051_20220527_DIA_H00AVAQ_P03_D10_S3-D10_1_5350	3
HEK293T_DMSO_0uM_1h	DC2597_ELB00051_20220527_DIA_H00AVAQ_P03_D11_S3-D11_1_5302	20
HEK293T_PP207_200uM_1h	DC2597_ELB00051_20220527_DIA_H00AVAQ_P03_E01_S3-E1_1_5186	3
HEK293T_PP207_100uM_1h	DC2597_ELB00051_20220527_DIA_H00AVAQ_P03_E02_S3-E2_1_5309	3
HEK293T_PP207_50uM_1h	DC2597_ELB00051_20220527_DIA_H00AVAQ_P03_E03_S3-E3_1_5245	3
HEK293T_PP207_25uM_1h	DC2597_ELB00051_20220527_DIA_H00AVAQ_P03_E04_S3-E4_1_5276	3
HEK293T_PP207_12.5uM_1h	DC2597_ELB00051_20220527_DIA_H00AVAQ_P03_E05_S3-E5_1_5158	3
HEK293T_PP207_6.25uM_1h	DC2597_ELB00051_20220527_DIA_H00AVAQ_P03_E06_S3-E6_1_5274	3
HEK293T_PP207_3.125uM_1h	DC2597_ELB00051_20220527_DIA_H00AVAQ_P03_E07_S3-E7_1_5330	3
HEK293T_PP207_1.5625uM_1h	DC2597_ELB00051_20220527_DIA_H00AVAQ_P03_E08_S3-E8_1_5331	3
HEK293T_PP207_0.78125uM_1h	DC2597_ELB00051_20220527_DIA_H00AVAQ_P03_E09_S3-E9_1_5333	3
HEK293T_PP207_0.390625uM_1h	DC2597_ELB00051_20220527_DIA_H00AVAQ_P03_E10_S3-E10_1_5286	3
HEK293T_PP156_200uM_1h	DC2597_ELB00051_20220527_DIA_H00AVAQ_P03_F01_S3-F1_1_5293	3
HEK293T_PP156_100uM_1h	DC2597_ELB00051_20220527_DIA_H00AVAQ_P03_F02_S3-F2_1_5162	3
HEK293T_PP156_50uM_1h	DC2597_ELB00051_20220527_DIA_H00AVAQ_P03_F03_S3-F3_1_5319	3
HEK293T_PP156_25uM_1h	DC2597_ELB00051_20220527_DIA_H00AVAQ_P03_F04_S3-F4_1_5166	3
HEK293T_PP156_12.5uM_1h	DC2597_ELB00051_20220527_DIA_H00AVAQ_P03_F05_S3-F5_1_5260	3
HEK293T_PP156_6.25uM_1h	DC2597_ELB00051_20220527_DIA_H00AVAQ_P03_F06_S3-F6_1_5181	3
HEK293T_PP156_3.125uM_1h	DC2597_ELB00051_20220527_DIA_H00AVAQ_P03_F07_S3-F7_1_5169	3
HEK293T_PP156_1.5625uM_1h	DC2597_ELB00051_20220527_DIA_H00AVAQ_P03_F08_S3-F8_1_5244	3
HEK293T_PP156_0.78125uM_1h	DC2597_ELB00051_20220527_DIA_H00AVAQ_P03_F09_S3-F9_1_5178	3
HEK293T_PP156_0.390625uM_1h	DC2597_ELB00051_20220527_DIA_H00AVAQ_P03_F10_S3-F10_1_5305	3
HEK293T_PP152_200uM_1h	DC2597_ELB00051_20220527_DIA_H00AVAQ_P03_G01_S3-G1_1_5261	3
HEK293T_PP152_100uM_1h	DC2597_ELB00051_20220527_DIA_H00AVAQ_P03_G02_S3-G2_1_5273	3
HEK293T_PP152_50uM_1h	DC2597_ELB00051_20220527_DIA_H00AVAQ_P03_G03_S3-G3_1_5351	3
HEK293T_PP152_25uM_1h	DC2597_ELB00051_20220527_DIA_H00AVAQ_P03_G04_S3-G4_1_5192	3
HEK293T_PP152_12.5uM_1h	DC2597_ELB00051_20220527_DIA_H00AVAQ_P03_G05_S3-G5_1_5335	3
HEK293T_PP152_6.25uM_1h	DC2597_ELB00051_20220527_DIA_H00AVAQ_P03_G06_S3-G6_1_5252	3
HEK293T_PP152_3.125uM_1h	DC2597_ELB00051_20220527_DIA_H00AVAQ_P03_G07_S3-G7_1_5268	3
HEK293T_PP152_1.5625uM_1h	DC2597_ELB00051_20220527_DIA_H00AVAQ_P03_G08_S3-G8_1_5321	3
HEK293T_PP152_0.78125uM_1h	DC2597_ELB00051_20220527_DIA_H00AVAQ_P03_G09_S3-G9_1_5348	3
HEK293T_PP152_0.390625uM_1h	DC2597_ELB00051_20220527_DIA_H00AVAQ_P03_G10_S3-G10_1_5228	3
HEK293T_PP222_200uM_1h	DC2597_ELB00051_20220527_DIA_H00AVAQ_P03_H01_S3-H1_1_5248	3
HEK293T_PP222_100uM_1h	DC2597_ELB00051_20220527_DIA_H00AVAQ_P03_H02_S3-H2_1_5310	3
HEK293T_PP222_50uM_1h	DC2597_ELB00051_20220527_DIA_H00AVAQ_P03_H03_S3-H3_1_5187	3
HEK293T_PP222_25uM_1h	DC2597_ELB00051_20220527_DIA_H00AVAQ_P03_H04_S3-H4_1_5308	3
HEK293T_PP222_12.5uM_1h	DC2597_ELB00051_20220527_DIA_H00AVAQ_P03_H05_S3-H5_1_5185	3
HEK293T_PP222_6.25uM_1h	DC2597_ELB00051_20220527_DIA_H00AVAQ_P03_H06_S3-H6_1_5314	3
HEK293T_PP222_3.125uM_1h	DC2597_ELB00051_20220527_DIA_H00AVAQ_P03_H07_S3-H7_1_5211	3
HEK293T_PP216_200uM_1h	DC2597_ELB00051_20220527_DIA_H00AVAR_P04_A01_S4-A1_1_5288	4
HEK293T_PP216_100uM_1h	DC2597_ELB00051_20220527_DIA_H00AVAR_P04_A02_S4-A2_1_5355	4
HEK293T_PP216_50uM_1h	DC2597_ELB00051_20220527_DIA_H00AVAR_P04_A03_S4-A3_1_5198	4
HEK293T_PP216_25uM_1h	DC2597_ELB00051_20220527_DIA_H00AVAR_P04_A04_S4-A4_1_5232	4
HEK293T_PP216_12.5uM_1h	DC2597_ELB00051_20220527_DIA_H00AVAR_P04_A05_S4-A5_1_5165	4
HEK293T_PP216_6.25uM_1h	DC2597_ELB00051_20220527_DIA_H00AVAR_P04_A06_S4-A6_1_5353	4
HEK293T_PP216_3.125uM_1h	DC2597_ELB00051_20220527_DIA_H00AVAR_P04_A07_S4-A7_1_5168	4
HEK293T_PP216_1.5625uM_1h	DC2597_ELB00051_20220527_DIA_H00AVAR_P04_A08_S4-A8_1_5277	4
HEK293T_PP216_0.78125uM_1h	DC2597_ELB00051_20220527_DIA_H00AVAR_P04_A09_S4-A9_1_5359	4
HEK293T_PP216_0.390625uM_1h	DC2597_ELB00051_20220527_DIA_H00AVAR_P04_A10_S4-A10_1_5275	4
HEK293T_DMSO_0uM_1h	DC2597_ELB00051_20220527_DIA_H00AVAR_P04_A11_S4-A11_1_5202	25
HEK293T_PP185_200uM_1h	DC2597_ELB00051_20220527_DIA_H00AVAR_P04_B01_S4-B1_1_5234	4
HEK293T_PP185_100uM_1h	DC2597_ELB00051_20220527_DIA_H00AVAR_P04_B02_S4-B2_1_5212	4
HEK293T_PP185_50uM_1h	DC2597_ELB00051_20220527_DIA_H00AVAR_P04_B03_S4-B3_1_5177	4
HEK293T_PP185_25uM_1h	DC2597_ELB00051_20220527_DIA_H00AVAR_P04_B04_S4-B4_1_5258	4
HEK293T_PP185_12.5uM_1h	DC2597_ELB00051_20220527_DIA_H00AVAR_P04_B05_S4-B5_1_5346	4
HEK293T_PP185_6.25uM_1h	DC2597_ELB00051_20220527_DIA_H00AVAR_P04_B06_S4-B6_1_5213	4
HEK293T_PP185_3.125uM_1h	DC2597_ELB00051_20220527_DIA_H00AVAR_P04_B07_S4-B7_1_5236	4
HEK293T_PP185_1.5625uM_1h	DC2597_ELB00051_20220527_DIA_H00AVAR_P04_B08_S4-B8_1_5205	4
HEK293T_PP185_0.78125uM_1h	DC2597_ELB00051_20220527_DIA_H00AVAR_P04_B09_S4-B9_1_5189	4
HEK293T_PP185_0.390625uM_1h	DC2597_ELB00051_20220527_DIA_H00AVAR_P04_B10_S4-B10_1_5215	4
HEK293T_DMSO_0uM_1h	DC2597_ELB00051_20220527_DIA_H00AVAR_P04_B11_S4-B11_1_5264	26
HEK293T_PP48_200uM_1h	DC2597_ELB00051_20220527_DIA_H00AVAR_P04_C01_S4-C1_1_5323	4
HEK293T_PP48_100uM_1h	DC2597_ELB00051_20220527_DIA_H00AVAR_P04_C02_S4-C2_1_5257	4
HEK293T_PP48_50uM_1h	DC2597_ELB00051_20220527_DIA_H00AVAR_P04_C03_S4-C3_1_5334	4
HEK293T_PP48_25uM_1h	DC2597_ELB00051_20220527_DIA_H00AVAR_P04_C04_S4-C4_1_5338	4
HEK293T_PP48_12.5uM_1h	DC2597_ELB00051_20220527_DIA_H00AVAR_P04_C05_S4-C5_1_5153	4
HEK293T_PP48_6.25uM_1h	DC2597_ELB00051_20220527_DIA_H00AVAR_P04_C06_S4-C6_1_5347	4
HEK293T_PP48_3.125uM_1h	DC2597_ELB00051_20220527_DIA_H00AVAR_P04_C07_S4-C7_1_5180	4
HEK293T_PP48_1.5625uM_1h	DC2597_ELB00051_20220527_DIA_H00AVAR_P04_C08_S4-C8_1_5344	4
HEK293T_PP48_0.78125uM_1h	DC2597_ELB00051_20220527_DIA_H00AVAR_P04_C09_S4-C9_1_5296	4
HEK293T_PP48_0.390625uM_1h	DC2597_ELB00051_20220527_DIA_H00AVAR_P04_C10_S4-C10_1_5199	4
HEK293T_DMSO_0uM_1h	DC2597_ELB00051_20220527_DIA_H00AVAR_P04_C11_S4-C11_1_5203	27
HEK293T_PP183_200uM_1h	DC2597_ELB00051_20220527_DIA_H00AVAR_P04_D01_S4-D1_1_5332	4
HEK293T_PP183_100uM_1h	DC2597_ELB00051_20220527_DIA_H00AVAR_P04_D02_S4-D2_1_5179	4
HEK293T_PP183_50uM_1h	DC2597_ELB00051_20220527_DIA_H00AVAR_P04_D03_S4-D3_1_5272	4
HEK293T_PP183_25uM_1h	DC2597_ELB00051_20220527_DIA_H00AVAR_P04_D04_S4-D4_1_5174	4
HEK293T_PP183_12.5uM_1h	DC2597_ELB00051_20220527_DIA_H00AVAR_P04_D05_S4-D5_1_5287	4
HEK293T_PP183_6.25uM_1h	DC2597_ELB00051_20220527_DIA_H00AVAR_P04_D06_S4-D6_1_5226	4
HEK293T_PP183_3.125uM_1h	DC2597_ELB00051_20220527_DIA_H00AVAR_P04_D07_S4-D7_1_5233	4
HEK293T_PP183_1.5625uM_1h	DC2597_ELB00051_20220527_DIA_H00AVAR_P04_D08_S4-D8_1_5156	4
HEK293T_PP183_0.78125uM_1h	DC2597_ELB00051_20220527_DIA_H00AVAR_P04_D09_S4-D9_1_5300	4
HEK293T_PP183_0.390625uM_1h	DC2597_ELB00051_20220527_DIA_H00AVAR_P04_D10_S4-D10_1_5249	4
HEK293T_DMSO_0uM_1h	DC2597_ELB00051_20220527_DIA_H00AVAR_P04_D11_S4-D11_1_5301	28
HEK293T_PP207_200uM_1h	DC2597_ELB00051_20220527_DIA_H00AVAR_P04_E01_S4-E1_1_5222	4
HEK293T_PP207_100uM_1h	DC2597_ELB00051_20220527_DIA_H00AVAR_P04_E02_S4-E2_1_5176	4
HEK293T_PP207_50uM_1h	DC2597_ELB00051_20220527_DIA_H00AVAR_P04_E03_S4-E3_1_5250	4
HEK293T_PP207_25uM_1h	DC2597_ELB00051_20220527_DIA_H00AVAR_P04_E04_S4-E4_1_5251	4
HEK293T_PP207_12.5uM_1h	DC2597_ELB00051_20220527_DIA_H00AVAR_P04_E05_S4-E5_1_5223	4
HEK293T_PP207_6.25uM_1h	DC2597_ELB00051_20220527_DIA_H00AVAR_P04_E06_S4-E6_1_5247	4
HEK293T_PP207_3.125uM_1h	DC2597_ELB00051_20220527_DIA_H00AVAR_P04_E07_S4-E7_1_5271	4
HEK293T_PP207_1.5625uM_1h	DC2597_ELB00051_20220527_DIA_H00AVAR_P04_E08_S4-E8_1_5281	4
HEK293T_PP207_0.78125uM_1h	DC2597_ELB00051_20220527_DIA_H00AVAR_P04_E09_S4-E9_1_5349	4
HEK293T_PP207_0.390625uM_1h	DC2597_ELB00051_20220527_DIA_H00AVAR_P04_E10_S4-E10_1_5352	4
HEK293T_DMSO_0uM_1h	DC2597_ELB00051_20220527_DIA_H00AVAR_P04_E11_S4-E11_1_5320	29
HEK293T_PP156_200uM_1h	DC2597_ELB00051_20220527_DIA_H00AVAR_P04_F01_S4-F1_1_5294	4
HEK293T_PP156_100uM_1h	DC2597_ELB00051_20220527_DIA_H00AVAR_P04_F02_S4-F2_1_5270	4
HEK293T_PP156_50uM_1h	DC2597_ELB00051_20220527_DIA_H00AVAR_P04_F03_S4-F3_1_5154	4
HEK293T_PP156_25uM_1h	DC2597_ELB00051_20220527_DIA_H00AVAR_P04_F04_S4-F4_1_5217	4
HEK293T_PP156_12.5uM_1h	DC2597_ELB00051_20220527_DIA_H00AVAR_P04_F05_S4-F5_1_5204	4
HEK293T_PP156_6.25uM_1h	DC2597_ELB00051_20220527_DIA_H00AVAR_P04_F06_S4-F6_1_5280	4
HEK293T_PP156_3.125uM_1h	DC2597_ELB00051_20220527_DIA_H00AVAR_P04_F07_S4-F7_1_5235	4
HEK293T_PP156_1.5625uM_1h	DC2597_ELB00051_20220527_DIA_H00AVAR_P04_F08_S4-F8_1_5298	4
HEK293T_PP156_0.78125uM_1h	DC2597_ELB00051_20220527_DIA_H00AVAR_P04_F09_S4-F9_1_5196	4
HEK293T_PP156_0.390625uM_1h	DC2597_ELB00051_20220527_DIA_H00AVAR_P04_F10_S4-F10_1_5255	4
HEK293T_DMSO_0uM_1h	DC2597_ELB00051_20220527_DIA_H00AVAR_P04_F11_S4-F11_1_5157	30
HEK293T_PP152_200uM_1h	DC2597_ELB00051_20220527_DIA_H00AVAR_P04_G01_S4-G1_1_5259	4
HEK293T_PP152_100uM_1h	DC2597_ELB00051_20220527_DIA_H00AVAR_P04_G02_S4-G2_1_5295	4
HEK293T_PP152_50uM_1h	DC2597_ELB00051_20220527_DIA_H00AVAR_P04_G03_S4-G3_1_5210	4
HEK293T_PP152_25uM_1h	DC2597_ELB00051_20220527_DIA_H00AVAR_P04_G04_S4-G4_1_5190	4
HEK293T_PP152_12.5uM_1h	DC2597_ELB00051_20220527_DIA_H00AVAR_P04_G05_S4-G5_1_5220	4
HEK293T_PP152_6.25uM_1h	DC2597_ELB00051_20220527_DIA_H00AVAR_P04_G06_S4-G6_1_5358	4
HEK293T_PP152_3.125uM_1h	DC2597_ELB00051_20220527_DIA_H00AVAR_P04_G07_S4-G7_1_5313	4
HEK293T_PP152_1.5625uM_1h	DC2597_ELB00051_20220527_DIA_H00AVAR_P04_G08_S4-G8_1_5172	4
HEK293T_PP152_0.78125uM_1h	DC2597_ELB00051_20220527_DIA_H00AVAR_P04_G09_S4-G9_1_5306	4
HEK293T_PP152_0.390625uM_1h	DC2597_ELB00051_20220527_DIA_H00AVAR_P04_G10_S4-G10_1_5195	4
HEK293T_DMSO_0uM_1h	DC2597_ELB00051_20220527_DIA_H00AVAR_P04_G11_S4-G11_1_5209	31
HEK293T_PP222_200uM_1h	DC2597_ELB00051_20220527_DIA_H00AVAR_P04_H01_S4-H1_1_5311	4
HEK293T_PP222_100uM_1h	DC2597_ELB00051_20220527_DIA_H00AVAR_P04_H02_S4-H2_1_5322	4
HEK293T_PP222_50uM_1h	DC2597_ELB00051_20220527_DIA_H00AVAR_P04_H03_S4-H3_1_5307	4
HEK293T_PP222_25uM_1h	DC2597_ELB00051_20220527_DIA_H00AVAR_P04_H04_S4-H4_1_5267	4
HEK293T_PP222_12.5uM_1h	DC2597_ELB00051_20220527_DIA_H00AVAR_P04_H05_S4-H5_1_5284	4
HEK293T_PP222_6.25uM_1h	DC2597_ELB00051_20220527_DIA_H00AVAR_P04_H06_S4-H6_1_5339	4
HEK293T_PP222_3.125uM_1h	DC2597_ELB00051_20220527_DIA_H00AVAR_P04_H07_S4-H7_1_5221	4
HEK293T_PP222_1.5625uM_1h	DC2597_ELB00051_20220527_DIA_H00AVAR_P04_H08_S4-H8_1_5167	4
HEK293T_PP222_0.78125uM_1h	DC2597_ELB00051_20220527_DIA_H00AVAR_P04_H09_S4-H9_1_5155	4
HEK293T_PP222_0.390625uM_1h	DC2597_ELB00051_20220527_DIA_H00AVAR_P04_H10_S4-H10_1_5241	4
HEK293T_DMSO_0uM_1h	DC2597_ELB00051_20220527_DIA_H00AVAR_P04_H11_S4-H11_1_5216	32

## Sheet: Supp Fig 9
Figure 5c - SAR analysis and live cell treatment	Data table within publically avaialable directory (PRIDE: PXD054145 )	ELB00392_precursor_intensities.csv
		ELB00392_peptide_intensities.csv
		ELB00180_precursor_intensities.csv
		ELB00180_peptide_intensities.csv
Condition	File_name	Replicate
HEK293T_PP48e_50uM_1h	ELB00125_DC2826_P01_A06_14278	1
HEK293T_PP48e_25uM_1h	ELB00125_DC2826_P01_A07_14089	1
HEK293T_PP48e_12.5uM_1h	ELB00125_DC2826_P01_A08_14081	1
HEK293T_PP48e_6.25uM_1h	ELB00125_DC2826_P01_A09_14128	1
HEK293T_PP48e_3.125uM_1h	ELB00125_DC2826_P01_A10_14195	1
HEK293T_DMSO_0uM_1h	ELB00125_DC2826_P01_A11_14125	1
HEK293T_PP48_50uM_1h	ELB00125_DC2826_P01_B01_14131	1
HEK293T_PP48_25uM_1h	ELB00125_DC2826_P01_B02_14215	1
HEK293T_PP48_12.5uM_1h	ELB00125_DC2826_P01_B03_14270	1
HEK293T_PP48_6.25uM_1h	ELB00125_DC2826_P01_B04_14084	1
HEK293T_PP48_3.125uM_1h	ELB00125_DC2826_P01_B05_14123	1
HEK293T_PP48a_50uM_1h	ELB00125_DC2826_P01_B06_14119	1
HEK293T_PP48a_25uM_1h	ELB00125_DC2826_P01_B07_14238	1
HEK293T_PP48a_12.5uM_1h	ELB00125_DC2826_P01_B08_14103	1
HEK293T_PP48a_6.25uM_1h	ELB00125_DC2826_P01_B09_14188	1
HEK293T_PP48a_3.125uM_1h	ELB00125_DC2826_P01_B10_14183	1
HEK293T_DMSO_0uM_1h	ELB00125_DC2826_P01_B11_14154	2
HEK293T_PP48g_50uM_1h	ELB00125_DC2826_P01_C06_14225	1
HEK293T_PP48g_25uM_1h	ELB00125_DC2826_P01_C07_14281	1
HEK293T_PP48g_12.5uM_1h	ELB00125_DC2826_P01_C08_14239	1
HEK293T_PP48g_6.25uM_1h	ELB00125_DC2826_P01_C09_14266	1
HEK293T_PP48g_3.125uM_1h	ELB00125_DC2826_P01_C10_14196	1
HEK293T_DMSO_0uM_1h	ELB00125_DC2826_P01_C11_14240	3
HEK293T_DMSO_0uM_1h	ELB00125_DC2826_P01_D11_14255	4
HEK293T_PP48f_50uM_1h	ELB00125_DC2826_P01_E06_14151	1
HEK293T_PP48f_25uM_1h	ELB00125_DC2826_P01_E07_14271	1
HEK293T_PP48f_12.5uM_1h	ELB00125_DC2826_P01_E08_14179	1
HEK293T_PP48f_6.25uM_1h	ELB00125_DC2826_P01_E09_14170	1
HEK293T_PP48f_3.125uM_1h	ELB00125_DC2826_P01_E10_14210	1
HEK293T_DMSO_0uM_1h	ELB00125_DC2826_P01_E11_14082	5
HEK293T_PP48c_50uM_1h	ELB00125_DC2826_P01_F01_14197	1
HEK293T_PP48c_25uM_1h	ELB00125_DC2826_P01_F02_14080	1
HEK293T_PP48c_12.5uM_1h	ELB00125_DC2826_P01_F03_14177	1
HEK293T_PP48c_6.25uM_1h	ELB00125_DC2826_P01_F04_14169	1
HEK293T_PP48c_3.125uM_1h	ELB00125_DC2826_P01_F05_14212	1
HEK293T_DMSO_0uM_1h	ELB00125_DC2826_P01_F11_14100	6
HEK293T_PP48b_50uM_1h	ELB00125_DC2826_P01_G06_14117	1
HEK293T_PP48b_25uM_1h	ELB00125_DC2826_P01_G07_14264	1
HEK293T_PP48b_12.5uM_1h	ELB00125_DC2826_P01_G08_14207	1
HEK293T_PP48b_6.25uM_1h	ELB00125_DC2826_P01_G09_14140	1
HEK293T_PP48b_3.125uM_1h	ELB00125_DC2826_P01_G10_14236	1
HEK293T_DMSO_0uM_1h	ELB00125_DC2826_P01_G11_14135	7
HEK293T_PP48d_50uM_1h	ELB00125_DC2826_P01_H06_14091	1
HEK293T_PP48d_25uM_1h	ELB00125_DC2826_P01_H07_14230	1
HEK293T_PP48d_12.5uM_1h	ELB00125_DC2826_P01_H08_14168	1
HEK293T_PP48d_6.25uM_1h	ELB00125_DC2826_P01_H09_14134	1
HEK293T_PP48d_3.125uM_1h	ELB00125_DC2826_P01_H10_14219	1
HEK293T_DMSO_0uM_1h	ELB00125_DC2826_P01_H11_14226	8
HEK293T_PP48e_50uM_1h	ELB00125_DC2826_P02_A06_13848	2
HEK293T_PP48e_25uM_1h	ELB00125_DC2826_P02_A07_14007	2
HEK293T_PP48e_12.5uM_1h	ELB00125_DC2826_P02_A08_13947	2
HEK293T_PP48e_6.25uM_1h	ELB00125_DC2826_P02_A09_14033	2
HEK293T_PP48e_3.125uM_1h	ELB00125_DC2826_P02_A10_13849	2
HEK293T_DMSO_0uM_1h	ELB00125_DC2826_P02_A11_13937	9
HEK293T_PP48_50uM_1h	ELB00125_DC2826_P02_B01_14038	2
HEK293T_PP48_25uM_1h	ELB00125_DC2826_P02_B02_14072	2
HEK293T_PP48_12.5uM_1h	ELB00125_DC2826_P02_B03_14005	2
HEK293T_PP48_6.25uM_1h	ELB00125_DC2826_P02_B04_13852	2
HEK293T_PP48_3.125uM_1h	ELB00125_DC2826_P02_B05_14010	2
HEK293T_PP48a_50uM_1h	ELB00125_DC2826_P02_B06_14052	2
HEK293T_PP48a_25uM_1h	ELB00125_DC2826_P02_B07_13969	2
HEK293T_PP48a_12.5uM_1h	ELB00125_DC2826_P02_B08_14013	2
HEK293T_PP48a_6.25uM_1h	ELB00125_DC2826_P02_B09_14055	2
HEK293T_PP48a_3.125uM_1h	ELB00125_DC2826_P02_B10_13978	2
HEK293T_DMSO_0uM_1h	ELB00125_DC2826_P02_B11_14050	10
HEK293T_PP48g_50uM_1h	ELB00125_DC2826_P02_C06_13924	2
HEK293T_PP48g_25uM_1h	ELB00125_DC2826_P02_C07_14031	2
HEK293T_PP48g_12.5uM_1h	ELB00125_DC2826_P02_C08_13989	2
HEK293T_PP48g_6.25uM_1h	ELB00125_DC2826_P02_C09_13963	2
HEK293T_PP48g_3.125uM_1h	ELB00125_DC2826_P02_C10_14028	2
HEK293T_DMSO_0uM_1h	ELB00125_DC2826_P02_C11_14057	11
HEK293T_DMSO_0uM_1h	ELB00125_DC2826_P02_D11_13909	12
HEK293T_PP48f_50uM_1h	ELB00125_DC2826_P02_E06_13859	2
HEK293T_PP48f_25uM_1h	ELB00125_DC2826_P02_E07_14011	2
HEK293T_PP48f_12.5uM_1h	ELB00125_DC2826_P02_E08_13956	2
HEK293T_PP48f_6.25uM_1h	ELB00125_DC2826_P02_E09_13991	2
HEK293T_PP48f_3.125uM_1h	ELB00125_DC2826_P02_E10_14049	2
HEK293T_DMSO_0uM_1h	ELB00125_DC2826_P02_E11_13999	13
HEK293T_PP48c_50uM_1h	ELB00125_DC2826_P02_F01_13923	2
HEK293T_PP48c_25uM_1h	ELB00125_DC2826_P02_F02_13903	2
HEK293T_PP48c_12.5uM_1h	ELB00125_DC2826_P02_F03_13921	2
HEK293T_PP48c_6.25uM_1h	ELB00125_DC2826_P02_F04_13950	2
HEK293T_PP48c_3.125uM_1h	ELB00125_DC2826_P02_F05_13910	2
HEK293T_DMSO_0uM_1h	ELB00125_DC2826_P02_F11_13953	14
HEK293T_PP48b_50uM_1h	ELB00125_DC2826_P02_G06_14040	2
HEK293T_PP48b_25uM_1h	ELB00125_DC2826_P02_G07_14068	2
HEK293T_PP48b_12.5uM_1h	ELB00125_DC2826_P02_G08_13981	2
HEK293T_PP48b_6.25uM_1h	ELB00125_DC2826_P02_G09_14043	2
HEK293T_PP48b_3.125uM_1h	ELB00125_DC2826_P02_G10_13984	2
HEK293T_DMSO_0uM_1h	ELB00125_DC2826_P02_G11_13847	15
HEK293T_PP48d_50uM_1h	ELB00125_DC2826_P02_H06_14023	2
HEK293T_PP48d_25uM_1h	ELB00125_DC2826_P02_H07_14046	2
HEK293T_PP48d_12.5uM_1h	ELB00125_DC2826_P02_H08_13929	2
HEK293T_PP48d_6.25uM_1h	ELB00125_DC2826_P02_H09_14060	2
HEK293T_PP48d_3.125uM_1h	ELB00125_DC2826_P02_H10_14071	2
HEK293T_DMSO_0uM_1h	ELB00125_DC2826_P02_H11_13919	16
HEK293T_PP48e_50uM_1h	ELB00125_DC2826_P03_A06_14000	3
HEK293T_PP48e_25uM_1h	ELB00125_DC2826_P03_A07_13995	3
HEK293T_PP48e_12.5uM_1h	ELB00125_DC2826_P03_A08_13918	3
HEK293T_PP48e_6.25uM_1h	ELB00125_DC2826_P03_A09_13970	3
HEK293T_PP48e_3.125uM_1h	ELB00125_DC2826_P03_A10_14051	3
HEK293T_DMSO_0uM_1h	ELB00125_DC2826_P03_A11_14070	17
HEK293T_PP48_50uM_1h	ELB00125_DC2826_P03_B01_13845	3
HEK293T_PP48_25uM_1h	ELB00125_DC2826_P03_B02_13974	3
HEK293T_PP48_12.5uM_1h	ELB00125_DC2826_P03_B03_13922	3
HEK293T_PP48_6.25uM_1h	ELB00125_DC2826_P03_B04_13964	3
HEK293T_PP48_3.125uM_1h	ELB00125_DC2826_P03_B05_13839	3
HEK293T_PP48a_50uM_1h	ELB00125_DC2826_P03_B06_13843	3
HEK293T_PP48a_25uM_1h	ELB00125_DC2826_P03_B07_14062	3
HEK293T_PP48a_12.5uM_1h	ELB00125_DC2826_P03_B08_13983	3
HEK293T_PP48a_6.25uM_1h	ELB00125_DC2826_P03_B09_14061	3
HEK293T_PP48a_3.125uM_1h	ELB00125_DC2826_P03_B10_14032	3
HEK293T_DMSO_0uM_1h	ELB00125_DC2826_P03_B11_13944	18
HEK293T_PP48g_50uM_1h	ELB00125_DC2826_P03_C06_13902	3
HEK293T_PP48g_25uM_1h	ELB00125_DC2826_P03_C07_13979	3
HEK293T_PP48g_12.5uM_1h	ELB00125_DC2826_P03_C08_14054	3
HEK293T_PP48g_6.25uM_1h	ELB00125_DC2826_P03_C09_14064	3
HEK293T_PP48g_3.125uM_1h	ELB00125_DC2826_P03_C10_13952	3
HEK293T_DMSO_0uM_1h	ELB00125_DC2826_P03_C11_14026	19
HEK293T_DMSO_0uM_1h	ELB00125_DC2826_P03_D11_13936	20
HEK293T_PP48f_50uM_1h	ELB00125_DC2826_P03_E06_13971	3
HEK293T_PP48f_25uM_1h	ELB00125_DC2826_P03_E07_14017	3
HEK293T_PP48f_12.5uM_1h	ELB00125_DC2826_P03_E08_14019	3
HEK293T_PP48f_6.25uM_1h	ELB00125_DC2826_P03_E09_13998	3
HEK293T_PP48f_3.125uM_1h	ELB00125_DC2826_P03_E10_13908	3
HEK293T_DMSO_0uM_1h	ELB00125_DC2826_P03_E11_14073	21
HEK293T_PP48c_50uM_1h	ELB00125_DC2826_P03_F01_13990	3
HEK293T_PP48c_25uM_1h	ELB00125_DC2826_P03_F02_14058	3
HEK293T_PP48c_12.5uM_1h	ELB00125_DC2826_P03_F03_13841	3
HEK293T_PP48c_6.25uM_1h	ELB00125_DC2826_P03_F04_14012	3
HEK293T_PP48c_3.125uM_1h	ELB00125_DC2826_P03_F05_13992	3
HEK293T_DMSO_0uM_1h	ELB00125_DC2826_P03_F11_13976	22
HEK293T_PP48b_50uM_1h	ELB00125_DC2826_P03_G06_13940	3
HEK293T_PP48b_25uM_1h	ELB00125_DC2826_P03_G07_13838	3
HEK293T_PP48b_12.5uM_1h	ELB00125_DC2826_P03_G08_13980	3
HEK293T_PP48b_6.25uM_1h	ELB00125_DC2826_P03_G09_13982	3
HEK293T_PP48b_3.125uM_1h	ELB00125_DC2826_P03_G10_14066	3
HEK293T_DMSO_0uM_1h	ELB00125_DC2826_P03_G11_14008	23
HEK293T_PP48d_50uM_1h	ELB00125_DC2826_P03_H06_13968	3
HEK293T_PP48d_25uM_1h	ELB00125_DC2826_P03_H07_13856	3
HEK293T_PP48d_12.5uM_1h	ELB00125_DC2826_P03_H08_13901	3
HEK293T_PP48d_6.25uM_1h	ELB00125_DC2826_P03_H09_14035	3
HEK293T_PP48d_3.125uM_1h	ELB00125_DC2826_P03_H10_13948	3
HEK293T_DMSO_0uM_1h	ELB00125_DC2826_P03_H11_13905	24
HEK293T_PP48e_50uM_1h	ELB00125_DC2826_P04_A06_14095	4
HEK293T_PP48e_25uM_1h	ELB00125_DC2826_P04_A07_14229	4
HEK293T_PP48e_12.5uM_1h	ELB00125_DC2826_P04_A08_14193	4
HEK293T_PP48e_6.25uM_1h	ELB00125_DC2826_P04_A09_14094	4
HEK293T_PP48e_3.125uM_1h	ELB00125_DC2826_P04_A10_14137	4
HEK293T_DMSO_0uM_1h	ELB00125_DC2826_P04_A11_14279	25
HEK293T_PP48_50uM_1h	ELB00125_DC2826_P04_B01_14120	4
HEK293T_PP48_25uM_1h	ELB00125_DC2826_P04_B02_14156	4
HEK293T_PP48_12.5uM_1h	ELB00125_DC2826_P04_B03_14167	4
HEK293T_PP48_6.25uM_1h	ELB00125_DC2826_P04_B04_14209	4
HEK293T_PP48_3.125uM_1h	ELB00125_DC2826_P04_B05_14251	4
HEK293T_PP48a_50uM_1h	ELB00125_DC2826_P04_B06_14144	4
HEK293T_PP48a_25uM_1h	ELB00125_DC2826_P04_B07_14116	4
HEK293T_PP48a_12.5uM_1h	ELB00125_DC2826_P04_B08_14244	4
HEK293T_PP48a_6.25uM_1h	ELB00125_DC2826_P04_B09_14155	4
HEK293T_PP48a_3.125uM_1h	ELB00125_DC2826_P04_B10_14256	4
HEK293T_DMSO_0uM_1h	ELB00125_DC2826_P04_B11_14097	26
HEK293T_PP48g_50uM_1h	ELB00125_DC2826_P04_C06_14174	4
HEK293T_PP48g_25uM_1h	ELB00125_DC2826_P04_C07_14152	4
HEK293T_PP48g_6.25uM_1h	ELB00125_DC2826_P04_C09_14242	4
HEK293T_PP48g_3.125uM_1h	ELB00125_DC2826_P04_C10_14087	4
HEK293T_DMSO_0uM_1h	ELB00125_DC2826_P04_C11_14102	27
HEK293T_DMSO_0uM_1h	ELB00125_DC2826_P04_D11_14220	28
HEK293T_PP48f_50uM_1h	ELB00125_DC2826_P04_E06_14163	4
HEK293T_PP48f_25uM_1h	ELB00125_DC2826_P04_E07_14235	4
HEK293T_PP48f_12.5uM_1h	ELB00125_DC2826_P04_E08_14165	4
HEK293T_PP48f_6.25uM_1h	ELB00125_DC2826_P04_E09_14180	4
HEK293T_PP48f_3.125uM_1h	ELB00125_DC2826_P04_E10_14160	4
HEK293T_DMSO_0uM_1h	ELB00125_DC2826_P04_E11_14258	29
HEK293T_PP48c_50uM_1h	ELB00125_DC2826_P04_F01_14277	4
HEK293T_PP48c_25uM_1h	ELB00125_DC2826_P04_F02_14267	4
HEK293T_PP48c_12.5uM_1h	ELB00125_DC2826_P04_F03_14269	4
HEK293T_PP48c_6.25uM_1h	ELB00125_DC2826_P04_F04_14088	4
HEK293T_PP48c_3.125uM_1h	ELB00125_DC2826_P04_F05_14191	4
HEK293T_DMSO_0uM_1h	ELB00125_DC2826_P04_F11_14253	30
HEK293T_PP48b_50uM_1h	ELB00125_DC2826_P04_G06_14243	4
HEK293T_PP48b_25uM_1h	ELB00125_DC2826_P04_G07_14108	4
HEK293T_PP48b_12.5uM_1h	ELB00125_DC2826_P04_G08_14105	4
HEK293T_PP48b_6.25uM_1h	ELB00125_DC2826_P04_G09_14206	4
HEK293T_PP48b_3.125uM_1h	ELB00125_DC2826_P04_G10_14228	4
HEK293T_DMSO_0uM_1h	ELB00125_DC2826_P04_G11_14200	31
HEK293T_PP48d_50uM_1h	ELB00125_DC2826_P04_H06_14090	4
HEK293T_PP48d_25uM_1h	ELB00125_DC2826_P04_H07_14260	4
HEK293T_PP48d_12.5uM_1h	ELB00125_DC2826_P04_H08_14185	4
HEK293T_PP48d_6.25uM_1h	ELB00125_DC2826_P04_H09_14129	4
HEK293T_PP48d_3.125uM_1h	ELB00125_DC2826_P04_H10_14184	4
HEK293T_DMSO_0uM_1h	ELB00125_DC2826_P04_H11_14124	32
HEK293T_PP48_25uM_2h	ELB00175_DC2994_P01_A01_18896	1
HEK293T_PP48_25uM_2h	ELB00175_DC2994_P01_A02_18810	2
HEK293T_PP48_25uM_2h	ELB00175_DC2994_P01_A03_18847	3
HEK293T_PP48_10uM_2h	ELB00175_DC2994_P01_A04_18895	1
HEK293T_PP48_10uM_2h	ELB00175_DC2994_P01_A05_18830	2
HEK293T_PP48_10uM_2h	ELB00175_DC2994_P01_A06_18827	3
HEK293T_PP48_2uM_2h	ELB00175_DC2994_P01_A07_18818	1
HEK293T_PP48_2uM_2h	ELB00175_DC2994_P01_A08_18833	2
HEK293T_PP48_2uM_2h	ELB00175_DC2994_P01_A09_18817	3
HEK293T_PP48a_25uM_2h	ELB00175_DC2994_P01_A10_18845	1
HEK293T_PP48a_25uM_2h	ELB00175_DC2994_P01_A11_18904	2
HEK293T_PP48a_25uM_2h	ELB00175_DC2994_P01_A12_18882	3
HEK293T_PP48a_10uM_2h	ELB00175_DC2994_P01_B01_18829	1
HEK293T_PP48a_10uM_2h	ELB00175_DC2994_P01_B02_18834	2
HEK293T_PP48a_10uM_2h	ELB00175_DC2994_P01_B03_18900	3
HEK293T_PP48a_2uM_2h	ELB00175_DC2994_P01_B04_18873	1
HEK293T_PP48a_2uM_2h	ELB00175_DC2994_P01_B05_18849	2
HEK293T_PP48a_2uM_2h	ELB00175_DC2994_P01_B06_18909	3
HEK293T_PP48e_25uM_2h	ELB00175_DC2994_P01_B07_18814	1
HEK293T_PP48e_25uM_2h	ELB00175_DC2994_P01_B08_18898	2
HEK293T_PP48e_25uM_2h	ELB00175_DC2994_P01_B09_18812	3
HEK293T_PP48e_10uM_2h	ELB00175_DC2994_P01_B10_18880	1
HEK293T_PP48e_10uM_2h	ELB00175_DC2994_P01_B11_18886	2
HEK293T_PP48e_10uM_2h	ELB00175_DC2994_P01_B12_18819	3
HEK293T_PP48e_2uM_2h	ELB00175_DC2994_P01_C01_18855	1
HEK293T_PP48e_2uM_2h	ELB00175_DC2994_P01_C02_18846	2
HEK293T_PP48e_2uM_2h	ELB00175_DC2994_P01_C03_18862	3
HEK293T_PP48d_25uM_2h	ELB00175_DC2994_P01_C04_18848	1
HEK293T_PP48d_25uM_2h	ELB00175_DC2994_P01_C05_18897	2
HEK293T_PP48d_25uM_2h	ELB00175_DC2994_P01_C06_18916	3
HEK293T_PP48d_10uM_2h	ELB00175_DC2994_P01_C07_18828	1
HEK293T_PP48d_10uM_2h	ELB00175_DC2994_P01_C08_18835	2
HEK293T_PP48d_10uM_2h	ELB00175_DC2994_P01_C09_18860	3
HEK293T_PP48d_2uM_2h	ELB00175_DC2994_P01_C10_18866	1
HEK293T_PP48d_2uM_2h	ELB00175_DC2994_P01_C11_18885	2
HEK293T_PP48d_2uM_2h	ELB00175_DC2994_P01_C12_18915	3
HEK293T_DMSO_0uM_2h	ELB00175_DC2994_P01_D01_18913	1
HEK293T_DMSO_0uM_2h	ELB00175_DC2994_P01_D02_18836	2
HEK293T_DMSO_0uM_2h	ELB00175_DC2994_P01_D03_18865	3
HEK293T_DMSO_0uM_2h	ELB00175_DC2994_P01_D04_18813	4
HEK293T_DMSO_0uM_2h	ELB00175_DC2994_P01_D05_18917	5
HEK293T_DMSO_0uM_2h	ELB00175_DC2994_P01_D06_18811	6
HEK293T_DMSO_0uM_2h	ELB00175_DC2994_P01_D07_18825	7
HEK293T_DMSO_0uM_2h	ELB00175_DC2994_P01_D08_18905	8
HEK293T_DMSO_0uM_2h	ELB00175_DC2994_P01_D09_18831	9
HEK293T_DMSO_0uM_2h	ELB00175_DC2994_P01_D10_18881	10
HEK293T_DMSO_0uM_2h	ELB00175_DC2994_P01_D11_18892	11
HEK293T_DMSO_0uM_2h	ELB00175_DC2994_P01_D12_18826	12

## Sheet: Residue_properties
uniprot_id	unique_id	position	AA	in_tryptic_peptide	pPSE	pLDDT	structure_group	in_active_site	in_disulfide	ptm	residue_is_essential
A0A075B6I9	A0A075B6I9_C13	13	C	FALSE	0	64.53	BEND
A0A075B6I9	A0A075B6I9_C14	14	C	FALSE	0	68.48	unstructured
A0A075B6I9	A0A075B6I9_C41	41	C	FALSE	8	96.58	STRN		TRUE
A0A075B6I9	A0A075B6I9_C109	109	C	TRUE	10	96.95	STRN		TRUE
A0A286YF46	A0A286YF46_C3	3	C	TRUE	0	31.56	unstructured
A0A286YF46	A0A286YF46_C4	4	C	TRUE	0	31.94	unstructured
A0A286YF46	A0A286YF46_C6	6	C	TRUE	0	38.04	unstructured
A0A286YF46	A0A286YF46_C9	9	C	TRUE	0	38.05	unstructured
A0A286YF46	A0A286YF46_C12	12	C	TRUE	0	39.96	unstructured
A0A286YF46	A0A286YF46_C16	16	C	TRUE	0	38.96	BEND
A0A286YF46	A0A286YF46_C20	20	C	TRUE	0	43.56	TURN
A0A286YF46	A0A286YF46_C23	23	C	TRUE	0	40.93	unstructured
A0A286YF46	A0A286YF46_C26	26	C	TRUE	0	46	unstructured
A0A286YF46	A0A286YF46_C28	28	C	FALSE	0	45.67	unstructured
A0A286YF46	A0A286YF46_C33	33	C	TRUE	0	45.8	BEND
A0A286YF46	A0A286YF46_C34	34	C	TRUE	0	48.72	TURN
A0A286YF46	A0A286YF46_C37	37	C	TRUE	0	46.73	BEND
A0A286YF46	A0A286YF46_C38	38	C	TRUE	2	43.11	unstructured
A0A286YF46	A0A286YF46_C40	40	C	TRUE	0	38.86	HELX
A0A286YF46	A0A286YF46_C41	41	C	TRUE	1	41.51	HELX
A0A286YF46	A0A286YF46_C44	44	C	TRUE	0	42.22	HELX
A0A286YF46	A0A286YF46_C45	45	C	TRUE	0	45.9	unstructured
A0A286YF46	A0A286YF46_C48	48	C	TRUE	0	47.52	unstructured
A0A286YF46	A0A286YF46_C49	49	C	TRUE	0	46.4	TURN
A0A286YF46	A0A286YF46_C55	55	C	TRUE	0	45.23	HELX
A0A286YF46	A0A286YF46_C56	56	C	TRUE	1	47.61	HELX
A0A286YF46	A0A286YF46_C57	57	C	TRUE	2	49.53	HELX
A0A286YF46	A0A286YF46_C61	61	C	TRUE	0	46.77	unstructured
A0A286YF46	A0A286YF46_C62	62	C	TRUE	1	40.34	unstructured
A0A286YF46	A0A286YF46_C64	64	C	TRUE	0	43.01	BEND
A0A286YF46	A0A286YF46_C66	66	C	TRUE	0	46.83	BEND
A0A286YF46	A0A286YF46_C68	68	C	TRUE	0	48.91	unstructured
A0A286YF46	A0A286YF46_C72	72	C	FALSE	0	50.76	TURN
A0A286YF46	A0A286YF46_C73	73	C	FALSE	0	52.3	TURN
A0A286YF46	A0A286YF46_C78	78	C	FALSE	0	47.1	TURN
A0A286YF46	A0A286YF46_C79	79	C	FALSE	0	48.34	BEND
A0A286YF46	A0A286YF46_C83	83	C	FALSE	0	41.5	unstructured
A0A286YF46	A0A286YF46_C84	84	C	FALSE	0	36.2	unstructured
A0A286YF46	A0A286YF46_C85	85	C	FALSE	0	36.76	unstructured
A6NKQ9	A6NKQ9_C59	59	C	TRUE	10	97.28	BEND		TRUE
A6NKQ9	A6NKQ9_C73	73	C	TRUE	7	89.38	unstructured		TRUE
A6NKQ9	A6NKQ9_C76	76	C	TRUE	3	91.26	unstructured		TRUE
A6NKQ9	A6NKQ9_C84	84	C	TRUE	11	96.07	STRN		TRUE
A6NKQ9	A6NKQ9_C88	88	C	TRUE	8	94.78	unstructured		TRUE
A6NKQ9	A6NKQ9_C107	107	C	TRUE	9	96.09	STRN		TRUE
A6NKQ9	A6NKQ9_C122	122	C	FALSE	7	90.68	HELX		TRUE
A6NKQ9	A6NKQ9_C138	138	C	TRUE	12	97.49	STRN		TRUE
A6NKQ9	A6NKQ9_C140	140	C	TRUE	5	96.12	STRN		TRUE
A6NKQ9	A6NKQ9_C143	143	C	TRUE	3	92.53	unstructured		TRUE
A6NKQ9	A6NKQ9_C150	150	C	TRUE	5	90.93	unstructured		TRUE
A6NKQ9	A6NKQ9_C160	160	C	TRUE	3	81.04	unstructured		TRUE
O14522	O14522_C32	32	C	FALSE	10	89.85	STRN
O14522	O14522_C41	41	C	FALSE	6	86.51	TURN
O14522	O14522_C102	102	C	TRUE	9	94.1	STRN
O14522	O14522_C189	189	C	TRUE	14	91.04	unstructured
O14522	O14522_C213	213	C	TRUE	8	91.24	STRN		TRUE
O14522	O14522_C267	267	C	FALSE	11	93.39	STRN		TRUE
O14522	O14522_C383	383	C	TRUE	8	93.28	HELX
O14522	O14522_C417	417	C	TRUE	8	92.65	BEND
O14522	O14522_C645	645	C	TRUE	4	84.08	unstructured
O14522	O14522_C719	719	C	FALSE	5	88.05	STRN
O14522	O14522_C853	853	C	TRUE	0	26	unstructured
O14522	O14522_C997	997	C	FALSE	7	95.36	BEND
O14522	O14522_C1057	1057	C	TRUE	1	84.59	BEND
O14522	O14522_C1084	1084	C	TRUE	7	94.61	BEND	TRUE
O14522	O14522_C1093	1093	C	TRUE	9	97.77	HELX
O14522	O14522_C1115	1115	C	TRUE	10	95.89	HELX
O14522	O14522_C1144	1144	C	TRUE	12	92.22	HELX
O14522	O14522_C1146	1146	C	TRUE	6	91.17	HELX
O14522	O14522_C1154	1154	C	TRUE	0	91.84	HELX
O14522	O14522_C1194	1194	C	TRUE	6	89.22	HELX
O14522	O14522_C1217	1217	C	TRUE	6	90.68	HELX
O14522	O14522_C1269	1269	C	TRUE	11	94.18	STRN
O14522	O14522_C1284	1284	C	TRUE	5	87.06	STRN
O14522	O14522_C1295	1295	C	TRUE	1	92.1	STRN
O14522	O14522_C1320	1320	C	TRUE	1	93.71	STRN
O14522	O14522_C1378	1378	C	TRUE	6	94.17	STRN	TRUE
O14522	O14522_C1389	1389	C	TRUE	16	97.75	HELX
O14522	O14522_C1392	1392	C	TRUE	8	96.69	HELX
O14522	O14522_C1395	1395	C	TRUE	6	95.08	HELX
O75179	O75179_C58	58	C	TRUE	0	27.98	HELX
O75179	O75179_C80	80	C	FALSE	0	22.26	unstructured
O75179	O75179_C210	210	C	TRUE	2	50.52	HELX
O75179	O75179_C242	242	C	TRUE	6	85.13	HELX
O75179	O75179_C272	272	C	TRUE	8	89.13	HELX
O75179	O75179_C275	275	C	TRUE	12	91.92	HELX
O75179	O75179_C342	342	C	TRUE	12	96.67	HELX
O75179	O75179_C409	409	C	TRUE	12	96.66	HELX
O75179	O75179_C442	442	C	TRUE	13	94.56	HELX
O75179	O75179_C476	476	C	TRUE	3	91.76	HELX
O75179	O75179_C542	542	C	FALSE	11	96.8	HELX
O75179	O75179_C543	543	C	FALSE	2	93.99	HELX
O75179	O75179_C564	564	C	TRUE	2	84.27	BEND
O75179	O75179_C605	605	C	FALSE	9	97.29	HELX
O75179	O75179_C644	644	C	TRUE	3	94.62	HELX
O75179	O75179_C672	672	C	TRUE	12	95.83	HELX
O75179	O75179_C714	714	C	TRUE	1	93.03	HELX
O75179	O75179_C906	906	C	TRUE	0	22.1	unstructured
O75179	O75179_C1091	1091	C	FALSE	10	96.87	HELX
O75179	O75179_C1158	1158	C	TRUE	14	97.38	HELX
O75179	O75179_C1260	1260	C	TRUE	11	96.51	HELX
O75179	O75179_C1336	1336	C	TRUE	12	97.61	HELX
O75179	O75179_C1418	1418	C	TRUE	5	89.47	HELX
O75179	O75179_C1434	1434	C	TRUE	7	92.48	HELX
O75179	O75179_C1437	1437	C	TRUE	8	93.4	HELX
O75179	O75179_C1622	1622	C	TRUE	0	23.17	unstructured
O75179	O75179_C1690	1690	C	TRUE	0	25.58	unstructured
O75179	O75179_C1746	1746	C	TRUE	1	86.57	HELX
O75179	O75179_C2063	2063	C	TRUE	0	22.39	unstructured
O75179	O75179_C2166	2166	C	TRUE	1	38.35	unstructured
O75179	O75179_C2230	2230	C	FALSE	0	21.05	unstructured
O75179	O75179_C2381	2381	C	TRUE	0	19.72	unstructured
O75179	O75179_C2475	2475	C	TRUE	0	23.1	unstructured
O76036	O76036_C10	10	C	TRUE	1	72.01	HELX
O76036	O76036_C14	14	C	TRUE	2	63.62	HELX
O76036	O76036_C48	48	C	TRUE	2	98.66	STRN
O76036	O76036_C49	49	C	TRUE	9	98.57	STRN		TRUE
O76036	O76036_C98	98	C	TRUE	10	98.39	STRN		TRUE
O76036	O76036_C144	144	C	FALSE	12	98.75	STRN		TRUE
O76036	O76036_C190	190	C	TRUE	12	98.54	STRN		TRUE
O94864	O94864_C60	60	C	FALSE	0	81.11	unstructured
O94864	O94864_C105	105	C	TRUE	2	79.48	HELX
O94864	O94864_C120	120	C	TRUE	0	38.08	unstructured
O94864	O94864_C154	154	C	TRUE	3	91.55	HELX
O94864	O94864_C173	173	C	TRUE	0	94.16	unstructured
O94864	O94864_C190	190	C	TRUE	4	96.45	HELX
O94864	O94864_C407	407	C	FALSE	0	42.83	unstructured
O95069	O95069_C108	108	C	FALSE	0	94.32	TURN		TRUE
O95069	O95069_C174	174	C	TRUE	7	98.36	HELX
O95069	O95069_C234	234	C	TRUE	4	93.24	HELX
O95069	O95069_C380	380	C	TRUE	0	30.59	unstructured
O95069	O95069_C414	414	C	TRUE	0	29.79	unstructured
O95992	O95992_C3	3	C	TRUE	0	41.33	unstructured
O95992	O95992_C6	6	C	TRUE	0	39.62	unstructured
O95992	O95992_C13	13	C	TRUE	0	56.52	unstructured
O95992	O95992_C52	52	C	FALSE	8	98.76	HELX
O95992	O95992_C62	62	C	FALSE	6	90.55	TURN
O95992	O95992_C87	87	C	TRUE	8	96.67	HELX
O95992	O95992_C131	131	C	TRUE	16	98.79	HELX
O95992	O95992_C195	195	C	FALSE	13	97.26	unstructured
O95992	O95992_C248	248	C	TRUE	5	97.38	BEND
P01614	P01614_C43	43	C	FALSE	11	98.69	STRN		TRUE
P01614	P01614_C114	114	C	TRUE	13	98.12	STRN		TRUE
P04216	P04216_C28	28	C	TRUE	3	96	STRN		TRUE
P04216	P04216_C38	38	C	FALSE	11	97.02	STRN		TRUE
P04216	P04216_C104	104	C	TRUE	13	97.66	STRN		TRUE
P04216	P04216_C130	130	C	TRUE	4	89.16	TURN		TRUE	TRUE
P07384	P07384_C11	11	C	TRUE	2	57.99	unstructured
P07384	P07384_C49	49	C	TRUE	11	98.16	HELX
P07384	P07384_C108	108	C	TRUE	2	92.49	STRN
P07384	P07384_C115	115	C	TRUE	2	95.29	HELX	TRUE
P07384	P07384_C250	250	C	TRUE	6	97.38	STRN
P07384	P07384_C351	351	C	TRUE	9	92.5	STRN
P07384	P07384_C384	384	C	TRUE	5	97.38	unstructured
P07384	P07384_C417	417	C	TRUE	7	90.4	STRN
P07384	P07384_C590	590	C	TRUE	9	94.72	HELX
P07384	P07384_C677	677	C	TRUE	8	94.47	HELX
P07384	P07384_C678	678	C	TRUE	11	94.94	HELX
P0C629	P0C629_C98	98	C	FALSE	6	92.99	HELX		TRUE
P0C629	P0C629_C113	113	C	TRUE	8	92.44	HELX		TRUE
P0C629	P0C629_C128	128	C	TRUE	6	94.09	HELX		TRUE
P0C629	P0C629_C142	142	C	FALSE	6	97.05	HELX		TRUE
P0C629	P0C629_C170	170	C	FALSE	2	84.8	HELX		TRUE
P0C629	P0C629_C180	180	C	FALSE	5	86.32	unstructured		TRUE
P0C629	P0C629_C190	190	C	TRUE	2	87.8	BEND
P0C629	P0C629_C206	206	C	TRUE	2	89.73	HELX
P0C629	P0C629_C242	242	C	TRUE	4	86.9	HELX
P0C7T8	P0C7T8_C55	55	C	FALSE	2	82.68	HELX
P0C7T8	P0C7T8_C60	60	C	FALSE	0	68	TURN
P0C7T8	P0C7T8_C165	165	C	FALSE	0	42.69	TURN
P0C7T8	P0C7T8_C166	166	C	FALSE	0	39.03	TURN
P0C7U9	P0C7U9_C41	41	C	TRUE	0	26.49	unstructured
P0C7U9	P0C7U9_C53	53	C	FALSE	0	32.31	unstructured
P0C7U9	P0C7U9_C101	101	C	TRUE	0	27.2	unstructured
P0C7U9	P0C7U9_C105	105	C	TRUE	0	24.01	unstructured
P0C7U9	P0C7U9_C115	115	C	FALSE	0	24.86	unstructured
P0C7U9	P0C7U9_C146	146	C	TRUE	0	27.41	unstructured
P0C7U9	P0C7U9_C263	263	C	TRUE	0	26.48	TURN
P0C7U9	P0C7U9_C272	272	C	TRUE	0	24.62	unstructured
P0DMC3	P0DMC3_C39	39	C	FALSE	1	60.09	BEND
P0DMC3	P0DMC3_C44	44	C	TRUE	0	61.83	unstructured
P10070	P10070_C347	347	C	FALSE	0	24.86	unstructured
P10070	P10070_C403	403	C	TRUE	0	32.16	unstructured
P10070	P10070_C405	405	C	TRUE	0	27.76	unstructured
P10070	P10070_C426	426	C	FALSE	0	36.37	unstructured
P10070	P10070_C439	439	C	TRUE	5	91.22	unstructured
P10070	P10070_C444	444	C	TRUE	2	88.55	unstructured
P10070	P10070_C472	472	C	FALSE	3	89.91	unstructured
P10070	P10070_C477	477	C	FALSE	3	87.83	unstructured
P10070	P10070_C505	505	C	TRUE	8	90.43	unstructured
P10070	P10070_C510	510	C	TRUE	4	86.54	unstructured
P10070	P10070_C535	535	C	TRUE	7	90.46	unstructured
P10070	P10070_C540	540	C	TRUE	4	85.94	unstructured
P10070	P10070_C566	566	C	TRUE	6	87.2	unstructured
P10070	P10070_C571	571	C	FALSE	4	84.77	unstructured
P10070	P10070_C640	640	C	TRUE	0	25.92	unstructured
P10070	P10070_C654	654	C	FALSE	0	33.16	unstructured
P10070	P10070_C664	664	C	FALSE	0	24.8	unstructured
P10070	P10070_C744	744	C	TRUE	0	29.06	unstructured
P10070	P10070_C872	872	C	TRUE	0	32.07	unstructured
P10070	P10070_C931	931	C	TRUE	0	37.17	unstructured
P10070	P10070_C1001	1001	C	TRUE	0	26.23	unstructured
P10070	P10070_C1127	1127	C	TRUE	0	27.51	unstructured
P10070	P10070_C1234	1234	C	FALSE	0	27.63	unstructured
P10070	P10070_C1246	1246	C	FALSE	0	32.25	unstructured
P10070	P10070_C1270	1270	C	FALSE	0	24.04	unstructured
P10070	P10070_C1466	1466	C	FALSE	0	31.06	STRN
P10070	P10070_C1479	1479	C	FALSE	0	27.73	unstructured
P20036	P20036_C138	138	C	TRUE	12	98.77	STRN		TRUE
P20036	P20036_C154	154	C	TRUE	4	98.13	STRN		TRUE
P20036	P20036_C194	194	C	TRUE	11	98.69	STRN		TRUE
P20036	P20036_C226	226	C	TRUE	2	88.63	HELX
P20338	P20338_C28	28	C	TRUE	9	95.63	HELX
P20338	P20338_C124	124	C	TRUE	16	98.86	STRN
P20338	P20338_C170	170	C	TRUE	11	98.19	HELX
P20338	P20338_C216	216	C	TRUE	0	36.7	unstructured			TRUE
P20338	P20338_C218	218	C	TRUE	0	52.15	unstructured			TRUE
P28335	P28335_C127	127	C	TRUE	8	95.89	HELX		TRUE
P28335	P28335_C146	146	C	TRUE	11	95.83	HELX		TRUE
P28335	P28335_C207	207	C	FALSE	11	96	STRN		TRUE
P28335	P28335_C235	235	C	FALSE	2	93.41	HELX
P28335	P28335_C266	266	C	FALSE	1	41.12	HELX
P28335	P28335_C267	267	C	FALSE	1	43.86	HELX
P28335	P28335_C325	325	C	TRUE	4	94.49	HELX
P28335	P28335_C337	337	C	TRUE	4	88.34	TURN		TRUE
P28335	P28335_C341	341	C	FALSE	3	89.11	BEND		TRUE
P28335	P28335_C360	360	C	TRUE	8	95.09	HELX
P28335	P28335_C385	385	C	FALSE	0	84.67	TURN
P35913	P35913_C36	36	C	TRUE	1	47.17	unstructured
P35913	P35913_C40	40	C	TRUE	0	51.66	HELX
P35913	P35913_C44	44	C	TRUE	1	57.31	unstructured
P35913	P35913_C51	51	C	TRUE	1	67.1	HELX
P35913	P35913_C84	84	C	TRUE	9	93.15	HELX
P35913	P35913_C92	92	C	TRUE	10	97.03	STRN
P35913	P35913_C122	122	C	TRUE	10	95.91	HELX
P35913	P35913_C157	157	C	TRUE	7	92.67	unstructured
P35913	P35913_C231	231	C	TRUE	4	92.25	HELX
P35913	P35913_C270	270	C	TRUE	5	93.55	STRN
P35913	P35913_C355	355	C	TRUE	4	97.4	STRN
P35913	P35913_C458	458	C	FALSE	10	92.47	unstructured
P35913	P35913_C480	480	C	TRUE	6	95.35	BEND
P35913	P35913_C511	511	C	TRUE	7	94.6	BEND
P35913	P35913_C519	519	C	TRUE	13	98.06	HELX
P35913	P35913_C596	596	C	TRUE	10	98.3	HELX
P35913	P35913_C717	717	C	TRUE	18	98.52	HELX
P35913	P35913_C779	779	C	TRUE	12	97.78	HELX
P35913	P35913_C840	840	C	TRUE	0	34.46	unstructured
P35913	P35913_C851	851	C	TRUE	0	37.45	unstructured			TRUE
P35913	P35913_C852	852	C	TRUE	0	32.91	unstructured
P49821	P49821_C125	125	C	TRUE	3	98.03	unstructured
P49821	P49821_C142	142	C	TRUE	11	98.86	HELX
P49821	P49821_C187	187	C	TRUE	11	97.77	HELX
P49821	P49821_C206	206	C	TRUE	11	96.91	HELX
P49821	P49821_C238	238	C	TRUE	6	97.6	BEND
P49821	P49821_C255	255	C	TRUE	13	98.62	HELX
P49821	P49821_C286	286	C	TRUE	5	98.62	STRN
P49821	P49821_C332	332	C	TRUE	11	97.47	HELX
P49821	P49821_C379	379	C	TRUE	8	96.37	unstructured
P49821	P49821_C382	382	C	TRUE	7	97.47	BEND
P49821	P49821_C385	385	C	TRUE	13	97.52	HELX
P49821	P49821_C425	425	C	TRUE	11	95.38	BEND
P50151	P50151_C39	39	C	TRUE	4	97.48	HELX
P50151	P50151_C44	44	C	TRUE	0	93.1	HELX
P50151	P50151_C65	65	C	FALSE	0	72.32	unstructured			TRUE
P59020	P59020_C5	5	C	TRUE	0	55.52	unstructured
P59020	P59020_C55	55	C	TRUE	0	33.59	unstructured
P59020	P59020_C119	119	C	TRUE	0	42.38	unstructured
P59020	P59020_C120	120	C	TRUE	0	46.53	unstructured
P59020	P59020_C128	128	C	TRUE	1	45.9	TURN
P60509	P60509_C82	82	C	FALSE	1	77.12	STRN
P60509	P60509_C85	85	C	FALSE	1	79.85	STRN
P60509	P60509_C213	213	C	TRUE	8	93.5	STRN
P60509	P60509_C239	239	C	TRUE	6	92.32	STRN
P60509	P60509_C273	273	C	FALSE	5	91.68	STRN
P60509	P60509_C288	288	C	FALSE	4	93.19	STRN
P60509	P60509_C289	289	C	FALSE	7	93.85	STRN
P60509	P60509_C395	395	C	TRUE	3	74.05	BEND		TRUE
P60509	P60509_C402	402	C	TRUE	0	76.96	STRN		TRUE
P60509	P60509_C403	403	C	TRUE	2	79.67	STRN
P60509	P60509_C421	421	C	TRUE	2	56.76	HELX
P60509	P60509_C467	467	C	TRUE	3	81.16	HELX
P60509	P60509_C468	468	C	TRUE	2	76.42	HELX
P60509	P60509_C473	473	C	TRUE	2	68.16	HELX
P78424	P78424_C523	523	C	TRUE	1	57.11	HELX
P78424	P78424_C656	656	C	FALSE	4	92.61	HELX
Q01538	Q01538_C30	30	C	TRUE	7	80	unstructured
Q01538	Q01538_C35	35	C	TRUE	8	85.31	unstructured
Q01538	Q01538_C54	54	C	TRUE	7	86.82	unstructured
Q01538	Q01538_C236	236	C	TRUE	0	28.62	unstructured
Q01538	Q01538_C396	396	C	TRUE	0	37.25	unstructured
Q01538	Q01538_C400	400	C	TRUE	0	30.62	unstructured
Q01538	Q01538_C442	442	C	TRUE	7	76.86	unstructured
Q01538	Q01538_C447	447	C	TRUE	6	83.82	unstructured
Q01538	Q01538_C466	466	C	TRUE	8	85.27	unstructured
Q01538	Q01538_C486	486	C	TRUE	8	77.9	unstructured
Q01538	Q01538_C491	491	C	TRUE	8	85.72	unstructured
Q01538	Q01538_C510	510	C	TRUE	8	88.39	unstructured
Q01538	Q01538_C547	547	C	TRUE	0	48.81	unstructured
Q01538	Q01538_C616	616	C	TRUE	0	36.81	HELX
Q01538	Q01538_C640	640	C	TRUE	0	52.75	BEND
Q01538	Q01538_C689	689	C	TRUE	0	29.5	unstructured
Q01538	Q01538_C800	800	C	TRUE	6	74.38	unstructured
Q01538	Q01538_C805	805	C	TRUE	9	83.89	unstructured
Q01538	Q01538_C824	824	C	TRUE	7	82.1	unstructured
Q01538	Q01538_C844	844	C	TRUE	5	76.85	unstructured
Q01538	Q01538_C849	849	C	TRUE	6	85.45	unstructured
Q01538	Q01538_C868	868	C	TRUE	7	83.38	unstructured
Q01538	Q01538_C893	893	C	TRUE	6	79.69	unstructured
Q01538	Q01538_C898	898	C	TRUE	8	86.02	unstructured
Q01538	Q01538_C917	917	C	TRUE	7	86.19	unstructured
Q01538	Q01538_C946	946	C	TRUE	6	67.13	unstructured
Q01538	Q01538_C951	951	C	TRUE	6	80.21	unstructured
Q01538	Q01538_C970	970	C	TRUE	6	76.39	unstructured
Q01538	Q01538_C1083	1083	C	TRUE	1	85.31	unstructured
Q02833	Q02833_C22	22	C	TRUE	0	90.4	STRN
Q02833	Q02833_C30	30	C	TRUE	8	93.85	HELX
Q02833	Q02833_C65	65	C	TRUE	4	92.19	unstructured
Q02833	Q02833_C73	73	C	TRUE	7	86.47	TURN
Q02833	Q02833_C100	100	C	TRUE	0	37.21	unstructured
Q02833	Q02833_C106	106	C	FALSE	0	40.45	unstructured
Q02833	Q02833_C122	122	C	TRUE	0	32.7	unstructured
Q02833	Q02833_C151	151	C	TRUE	0	56.08	HELX
Q02833	Q02833_C152	152	C	TRUE	0	61.4	HELX
Q02833	Q02833_C290	290	C	TRUE	2	91.22	HELX
Q02833	Q02833_C364	364	C	TRUE	0	45.12	unstructured
Q06055	Q06055_C4	4	C	FALSE	0	39.65	unstructured
Q06055	Q06055_C48	48	C	TRUE	0	37.4	unstructured
Q06055	Q06055_C130	130	C	TRUE	9	96.3	HELX
Q07864	Q07864_C112	112	C	FALSE	5	82.84	unstructured
Q07864	Q07864_C333	333	C	TRUE	1	95.68	STRN
Q07864	Q07864_C402	402	C	TRUE	7	93.3	BEND
Q07864	Q07864_C407	407	C	TRUE	9	94.59	HELX				TRUE
Q07864	Q07864_C445	445	C	TRUE	4	85.95	HELX
Q07864	Q07864_C482	482	C	TRUE	10	91.36	HELX
Q07864	Q07864_C501	501	C	TRUE	7	91.21	HELX
Q07864	Q07864_C558	558	C	FALSE	6	90.84	STRN
Q07864	Q07864_C600	600	C	TRUE	3	93.67	HELX
Q07864	Q07864_C619	619	C	TRUE	2	93.24	HELX
Q07864	Q07864_C651	651	C	TRUE	5	81.83	HELX
Q07864	Q07864_C654	654	C	TRUE	3	79.73	unstructured
Q07864	Q07864_C663	663	C	TRUE	4	88.82	TURN
Q07864	Q07864_C727	727	C	FALSE	9	90.83	HELX
Q07864	Q07864_C747	747	C	TRUE	7	93.92	STRN
Q07864	Q07864_C794	794	C	FALSE	5	83.57	HELX
Q07864	Q07864_C810	810	C	TRUE	3	80.36	HELX
Q07864	Q07864_C836	836	C	TRUE	7	93.37	HELX
Q07864	Q07864_C866	866	C	TRUE	5	95.1	STRN
Q07864	Q07864_C1076	1076	C	TRUE	6	82.7	STRN
Q07864	Q07864_C1357	1357	C	TRUE	2	88.96	STRN
Q07864	Q07864_C1443	1443	C	TRUE	10	91.45	BEND
Q07864	Q07864_C1445	1445	C	TRUE	5	91.67	STRN				TRUE
Q07864	Q07864_C1565	1565	C	FALSE	5	89.07	HELX
Q07864	Q07864_C1612	1612	C	TRUE	1	73.59	unstructured
Q07864	Q07864_C1642	1642	C	TRUE	8	86.16	HELX
Q07864	Q07864_C1703	1703	C	FALSE	0	67.17	HELX
Q07864	Q07864_C1721	1721	C	FALSE	4	86.48	STRN
Q07864	Q07864_C1726	1726	C	FALSE	7	89.31	STRN
Q07864	Q07864_C1788	1788	C	FALSE	4	78.98	TURN
Q07864	Q07864_C1874	1874	C	FALSE	4	87.32	STRN
Q07864	Q07864_C1910	1910	C	TRUE	4	87.31	STRN
Q07864	Q07864_C1935	1935	C	TRUE	0	36.68	TURN				TRUE
Q07864	Q07864_C1992	1992	C	FALSE	5	83.29	HELX
Q07864	Q07864_C2010	2010	C	FALSE	4	81.89	HELX
Q07864	Q07864_C2109	2109	C	FALSE	7	89.46	HELX
Q07864	Q07864_C2148	2148	C	FALSE	3	83.22	STRN
Q07864	Q07864_C2158	2158	C	TRUE	8	76.35	unstructured
Q07864	Q07864_C2161	2161	C	FALSE	4	72.84	TURN
Q07864	Q07864_C2164	2164	C	FALSE	1	70.63	STRN
Q07864	Q07864_C2170	2170	C	FALSE	6	78.05	TURN
Q07864	Q07864_C2187	2187	C	TRUE	10	77.03	unstructured
Q07864	Q07864_C2190	2190	C	TRUE	5	77.95	TURN
Q07864	Q07864_C2221	2221	C	TRUE	8	87.66	STRN
Q07864	Q07864_C2224	2224	C	FALSE	4	86.81	TURN
Q07864	Q07864_C2236	2236	C	TRUE	10	86.01	unstructured
Q07864	Q07864_C2238	2238	C	TRUE	4	87.65	TURN
Q07954	Q07954_C27	27	C	FALSE					TRUE
Q07954	Q07954_C34	34	C	FALSE					TRUE
Q07954	Q07954_C40	40	C	TRUE					TRUE
Q07954	Q07954_C47	47	C	FALSE					TRUE
Q07954	Q07954_C53	53	C	TRUE					TRUE
Q07954	Q07954_C64	64	C	TRUE					TRUE
Q07954	Q07954_C72	72	C	TRUE					TRUE
Q07954	Q07954_C79	79	C	TRUE					TRUE
Q07954	Q07954_C85	85	C	TRUE					TRUE
Q07954	Q07954_C92	92	C	TRUE					TRUE
Q07954	Q07954_C98	98	C	TRUE					TRUE
Q07954	Q07954_C108	108	C	TRUE					TRUE
Q07954	Q07954_C115	115	C	TRUE					TRUE
Q07954	Q07954_C120	120	C	TRUE					TRUE
Q07954	Q07954_C124	124	C	TRUE					TRUE
Q07954	Q07954_C133	133	C	TRUE					TRUE
Q07954	Q07954_C135	135	C	TRUE					TRUE
Q07954	Q07954_C148	148	C	FALSE					TRUE
Q07954	Q07954_C154	154	C	TRUE					TRUE
Q07954	Q07954_C160	160	C	TRUE					TRUE
Q07954	Q07954_C164	164	C	TRUE					TRUE
Q07954	Q07954_C173	173	C	TRUE					TRUE
Q07954	Q07954_C175	175	C	TRUE					TRUE
Q07954	Q07954_C188	188	C	FALSE					TRUE
Q07954	Q07954_C243	243	C	TRUE
Q07954	Q07954_C258	258	C	FALSE
Q07954	Q07954_C307	307	C	FALSE
Q07954	Q07954_C314	314	C	TRUE
Q07954	Q07954_C351	351	C	TRUE
Q07954	Q07954_C478	478	C	TRUE					TRUE
Q07954	Q07954_C489	489	C	TRUE					TRUE
Q07954	Q07954_C493	493	C	TRUE					TRUE
Q07954	Q07954_C504	504	C	FALSE					TRUE
Q07954	Q07954_C506	506	C	FALSE					TRUE
Q07954	Q07954_C519	519	C	FALSE					TRUE
Q07954	Q07954_C749	749	C	TRUE
Q07954	Q07954_C807	807	C	FALSE					TRUE
Q07954	Q07954_C814	814	C	TRUE					TRUE
Q07954	Q07954_C818	818	C	TRUE					TRUE
Q07954	Q07954_C827	827	C	TRUE					TRUE
Q07954	Q07954_C829	829	C	TRUE					TRUE
Q07954	Q07954_C842	842	C	TRUE					TRUE
Q07954	Q07954_C854	854	C	TRUE					TRUE
Q07954	Q07954_C861	861	C	TRUE					TRUE
Q07954	Q07954_C866	866	C	FALSE					TRUE
Q07954	Q07954_C873	873	C	TRUE					TRUE
Q07954	Q07954_C879	879	C	TRUE					TRUE
Q07954	Q07954_C890	890	C	TRUE					TRUE
Q07954	Q07954_C895	895	C	TRUE					TRUE
Q07954	Q07954_C902	902	C	FALSE					TRUE
Q07954	Q07954_C907	907	C	FALSE					TRUE
Q07954	Q07954_C914	914	C	TRUE					TRUE
Q07954	Q07954_C920	920	C	TRUE					TRUE
Q07954	Q07954_C931	931	C	TRUE					TRUE
Q07954	Q07954_C936	936	C	TRUE					TRUE
Q07954	Q07954_C943	943	C	TRUE					TRUE
Q07954	Q07954_C948	948	C	TRUE					TRUE
Q07954	Q07954_C955	955	C	TRUE					TRUE
Q07954	Q07954_C961	961	C	TRUE					TRUE
Q07954	Q07954_C971	971	C	TRUE					TRUE
Q07954	Q07954_C976	976	C	TRUE					TRUE
Q07954	Q07954_C984	984	C	TRUE					TRUE
Q07954	Q07954_C989	989	C	TRUE					TRUE
Q07954	Q07954_C996	996	C	TRUE					TRUE
Q07954	Q07954_C1002	1002	C	TRUE					TRUE
Q07954	Q07954_C1011	1011	C	TRUE					TRUE
Q07954	Q07954_C1015	1015	C	TRUE					TRUE
Q07954	Q07954_C1022	1022	C	FALSE					TRUE
Q07954	Q07954_C1027	1027	C	FALSE					TRUE
Q07954	Q07954_C1034	1034	C	FALSE					TRUE
Q07954	Q07954_C1040	1040	C	FALSE					TRUE
Q07954	Q07954_C1051	1051	C	FALSE					TRUE
Q07954	Q07954_C1062	1062	C	FALSE					TRUE
Q07954	Q07954_C1069	1069	C	FALSE					TRUE
Q07954	Q07954_C1075	1075	C	TRUE					TRUE
Q07954	Q07954_C1082	1082	C	TRUE					TRUE
Q07954	Q07954_C1088	1088	C	TRUE					TRUE
Q07954	Q07954_C1097	1097	C	TRUE					TRUE
Q07954	Q07954_C1104	1104	C	TRUE					TRUE
Q07954	Q07954_C1112	1112	C	FALSE					TRUE
Q07954	Q07954_C1118	1118	C	FALSE					TRUE
Q07954	Q07954_C1125	1125	C	FALSE					TRUE
Q07954	Q07954_C1131	1131	C	FALSE					TRUE
Q07954	Q07954_C1140	1140	C	FALSE					TRUE
Q07954	Q07954_C1145	1145	C	FALSE					TRUE
Q07954	Q07954_C1152	1152	C	FALSE					TRUE
Q07954	Q07954_C1159	1159	C	FALSE					TRUE
Q07954	Q07954_C1166	1166	C	FALSE					TRUE
Q07954	Q07954_C1172	1172	C	FALSE					TRUE
Q07954	Q07954_C1182	1182	C	FALSE					TRUE
Q07954	Q07954_C1185	1185	C	FALSE					TRUE
Q07954	Q07954_C1192	1192	C	FALSE					TRUE
Q07954	Q07954_C1196	1196	C	FALSE					TRUE
Q07954	Q07954_C1206	1206	C	FALSE					TRUE
Q07954	Q07954_C1208	1208	C	FALSE					TRUE
Q07954	Q07954_C1221	1221	C	FALSE					TRUE
Q07954	Q07954_C1227	1227	C	FALSE					TRUE
Q07954	Q07954_C1233	1233	C	FALSE					TRUE
Q07954	Q07954_C1237	1237	C	FALSE					TRUE
Q07954	Q07954_C1246	1246	C	TRUE					TRUE
Q07954	Q07954_C1248	1248	C	TRUE					TRUE
Q07954	Q07954_C1261	1261	C	TRUE					TRUE
Q07954	Q07954_C1540	1540	C	TRUE					TRUE
Q07954	Q07954_C1549	1549	C	TRUE					TRUE
Q07954	Q07954_C1553	1553	C	TRUE					TRUE
Q07954	Q07954_C1563	1563	C	TRUE					TRUE
Q07954	Q07954_C1565	1565	C	TRUE					TRUE
Q07954	Q07954_C1578	1578	C	TRUE					TRUE
Q07954	Q07954_C1769	1769	C	TRUE
Q07954	Q07954_C1812	1812	C	FALSE
Q07954	Q07954_C1850	1850	C	TRUE					TRUE
Q07954	Q07954_C1857	1857	C	TRUE					TRUE
Q07954	Q07954_C1861	1861	C	TRUE					TRUE
Q07954	Q07954_C1871	1871	C	TRUE					TRUE
Q07954	Q07954_C1873	1873	C	TRUE					TRUE
Q07954	Q07954_C1886	1886	C	TRUE					TRUE
Q07954	Q07954_C2069	2069	C	TRUE
Q07954	Q07954_C2159	2159	C	TRUE					TRUE
Q07954	Q07954_C2166	2166	C	TRUE					TRUE
Q07954	Q07954_C2170	2170	C	TRUE					TRUE
Q07954	Q07954_C2180	2180	C	TRUE					TRUE
Q07954	Q07954_C2182	2182	C	TRUE					TRUE
Q07954	Q07954_C2194	2194	C	TRUE					TRUE
Q07954	Q07954_C2342	2342	C	TRUE
Q07954	Q07954_C2404	2404	C	TRUE
Q07954	Q07954_C2477	2477	C	TRUE
Q07954	Q07954_C2482	2482	C	TRUE					TRUE
Q07954	Q07954_C2489	2489	C	TRUE					TRUE
Q07954	Q07954_C2493	2493	C	TRUE					TRUE
Q07954	Q07954_C2503	2503	C	TRUE					TRUE
Q07954	Q07954_C2505	2505	C	TRUE					TRUE
Q07954	Q07954_C2517	2517	C	TRUE					TRUE
Q07954	Q07954_C2524	2524	C	TRUE					TRUE
Q07954	Q07954_C2532	2532	C	TRUE					TRUE
Q07954	Q07954_C2537	2537	C	TRUE					TRUE
Q07954	Q07954_C2544	2544	C	TRUE					TRUE
Q07954	Q07954_C2550	2550	C	TRUE					TRUE
Q07954	Q07954_C2561	2561	C	TRUE					TRUE
Q07954	Q07954_C2566	2566	C	FALSE					TRUE
Q07954	Q07954_C2573	2573	C	FALSE					TRUE
Q07954	Q07954_C2578	2578	C	TRUE					TRUE
Q07954	Q07954_C2585	2585	C	TRUE					TRUE
Q07954	Q07954_C2591	2591	C	TRUE					TRUE
Q07954	Q07954_C2600	2600	C	TRUE					TRUE
Q07954	Q07954_C2605	2605	C	TRUE					TRUE
Q07954	Q07954_C2612	2612	C	FALSE					TRUE
Q07954	Q07954_C2617	2617	C	TRUE					TRUE
Q07954	Q07954_C2624	2624	C	TRUE					TRUE
Q07954	Q07954_C2630	2630	C	TRUE					TRUE
Q07954	Q07954_C2639	2639	C	TRUE					TRUE
Q07954	Q07954_C2644	2644	C	TRUE					TRUE
Q07954	Q07954_C2660	2660	C	TRUE					TRUE
Q07954	Q07954_C2666	2666	C	TRUE					TRUE
Q07954	Q07954_C2673	2673	C	TRUE					TRUE
Q07954	Q07954_C2679	2679	C	TRUE					TRUE
Q07954	Q07954_C2688	2688	C	FALSE					TRUE
Q07954	Q07954_C2696	2696	C	TRUE					TRUE
Q07954	Q07954_C2703	2703	C	TRUE					TRUE
Q07954	Q07954_C2708	2708	C	TRUE					TRUE
Q07954	Q07954_C2715	2715	C	TRUE					TRUE
Q07954	Q07954_C2721	2721	C	TRUE					TRUE
Q07954	Q07954_C2730	2730	C	TRUE					TRUE
Q07954	Q07954_C2734	2734	C	TRUE					TRUE
Q07954	Q07954_C2741	2741	C	TRUE					TRUE
Q07954	Q07954_C2746	2746	C	FALSE					TRUE
Q07954	Q07954_C2753	2753	C	TRUE					TRUE
Q07954	Q07954_C2759	2759	C	TRUE					TRUE
Q07954	Q07954_C2769	2769	C	TRUE					TRUE
Q07954	Q07954_C2774	2774	C	TRUE					TRUE
Q07954	Q07954_C2781	2781	C	TRUE					TRUE
Q07954	Q07954_C2787	2787	C	TRUE					TRUE
Q07954	Q07954_C2794	2794	C	TRUE					TRUE
Q07954	Q07954_C2800	2800	C	TRUE					TRUE
Q07954	Q07954_C2812	2812	C	TRUE					TRUE
Q07954	Q07954_C2818	2818	C	TRUE					TRUE
Q07954	Q07954_C2825	2825	C	TRUE					TRUE
Q07954	Q07954_C2830	2830	C	FALSE					TRUE
Q07954	Q07954_C2837	2837	C	TRUE					TRUE
Q07954	Q07954_C2843	2843	C	TRUE					TRUE
Q07954	Q07954_C2853	2853	C	TRUE					TRUE
Q07954	Q07954_C2858	2858	C	TRUE					TRUE
Q07954	Q07954_C2865	2865	C	FALSE					TRUE
Q07954	Q07954_C2870	2870	C	FALSE					TRUE
Q07954	Q07954_C2878	2878	C	TRUE					TRUE
Q07954	Q07954_C2884	2884	C	TRUE					TRUE
Q07954	Q07954_C2897	2897	C	TRUE					TRUE
Q07954	Q07954_C2904	2904	C	TRUE					TRUE
Q07954	Q07954_C2912	2912	C	TRUE					TRUE
Q07954	Q07954_C2917	2917	C	TRUE					TRUE
Q07954	Q07954_C2924	2924	C	TRUE					TRUE
Q07954	Q07954_C2930	2930	C	TRUE					TRUE
Q07954	Q07954_C2939	2939	C	TRUE					TRUE
Q07954	Q07954_C2944	2944	C	TRUE					TRUE
Q07954	Q07954_C2952	2952	C	TRUE					TRUE
Q07954	Q07954_C2956	2956	C	TRUE					TRUE
Q07954	Q07954_C2965	2965	C	FALSE					TRUE
Q07954	Q07954_C2967	2967	C	FALSE					TRUE
Q07954	Q07954_C2980	2980	C	TRUE					TRUE
Q07954	Q07954_C2986	2986	C	TRUE					TRUE
Q07954	Q07954_C2992	2992	C	TRUE					TRUE
Q07954	Q07954_C2996	2996	C	TRUE					TRUE
Q07954	Q07954_C3005	3005	C	TRUE					TRUE
Q07954	Q07954_C3007	3007	C	TRUE					TRUE
Q07954	Q07954_C3021	3021	C	TRUE					TRUE
Q07954	Q07954_C3119	3119	C	TRUE
Q07954	Q07954_C3294	3294	C	TRUE					TRUE
Q07954	Q07954_C3301	3301	C	TRUE					TRUE
Q07954	Q07954_C3305	3305	C	TRUE					TRUE
Q07954	Q07954_C3315	3315	C	TRUE					TRUE
Q07954	Q07954_C3317	3317	C	TRUE					TRUE
Q07954	Q07954_C3330	3330	C	TRUE					TRUE
Q07954	Q07954_C3334	3334	C	TRUE					TRUE
Q07954	Q07954_C3341	3341	C	TRUE					TRUE
Q07954	Q07954_C3346	3346	C	TRUE					TRUE
Q07954	Q07954_C3353	3353	C	TRUE					TRUE
Q07954	Q07954_C3359	3359	C	TRUE					TRUE
Q07954	Q07954_C3369	3369	C	TRUE					TRUE
Q07954	Q07954_C3374	3374	C	FALSE					TRUE
Q07954	Q07954_C3381	3381	C	FALSE					TRUE
Q07954	Q07954_C3386	3386	C	FALSE					TRUE
Q07954	Q07954_C3393	3393	C	FALSE					TRUE
Q07954	Q07954_C3399	3399	C	FALSE					TRUE
Q07954	Q07954_C3408	3408	C	FALSE					TRUE
Q07954	Q07954_C3413	3413	C	FALSE					TRUE
Q07954	Q07954_C3420	3420	C	FALSE					TRUE
Q07954	Q07954_C3426	3426	C	TRUE					TRUE
Q07954	Q07954_C3433	3433	C	TRUE					TRUE
Q07954	Q07954_C3439	3439	C	TRUE					TRUE
Q07954	Q07954_C3448	3448	C	TRUE					TRUE
Q07954	Q07954_C3453	3453	C	TRUE					TRUE
Q07954	Q07954_C3460	3460	C	TRUE					TRUE
Q07954	Q07954_C3466	3466	C	FALSE					TRUE
Q07954	Q07954_C3473	3473	C	FALSE					TRUE
Q07954	Q07954_C3479	3479	C	TRUE					TRUE
Q07954	Q07954_C3489	3489	C	TRUE					TRUE
Q07954	Q07954_C3494	3494	C	TRUE					TRUE
Q07954	Q07954_C3501	3501	C	FALSE					TRUE
Q07954	Q07954_C3507	3507	C	FALSE					TRUE
Q07954	Q07954_C3514	3514	C	TRUE					TRUE
Q07954	Q07954_C3520	3520	C	TRUE					TRUE
Q07954	Q07954_C3531	3531	C	FALSE					TRUE
Q07954	Q07954_C3536	3536	C	TRUE					TRUE
Q07954	Q07954_C3543	3543	C	FALSE					TRUE
Q07954	Q07954_C3548	3548	C	FALSE					TRUE
Q07954	Q07954_C3555	3555	C	TRUE					TRUE
Q07954	Q07954_C3561	3561	C	TRUE					TRUE
Q07954	Q07954_C3570	3570	C	TRUE					TRUE
Q07954	Q07954_C3575	3575	C	TRUE					TRUE
Q07954	Q07954_C3582	3582	C	TRUE					TRUE
Q07954	Q07954_C3587	3587	C	FALSE					TRUE
Q07954	Q07954_C3594	3594	C	TRUE					TRUE
Q07954	Q07954_C3600	3600	C	TRUE					TRUE
Q07954	Q07954_C3609	3609	C	FALSE					TRUE
Q07954	Q07954_C3613	3613	C	TRUE					TRUE
Q07954	Q07954_C3620	3620	C	TRUE					TRUE
Q07954	Q07954_C3625	3625	C	TRUE					TRUE
Q07954	Q07954_C3632	3632	C	TRUE					TRUE
Q07954	Q07954_C3638	3638	C	TRUE					TRUE
Q07954	Q07954_C3647	3647	C	TRUE					TRUE
Q07954	Q07954_C3654	3654	C	TRUE					TRUE
Q07954	Q07954_C3661	3661	C	TRUE					TRUE
Q07954	Q07954_C3666	3666	C	TRUE					TRUE
Q07954	Q07954_C3673	3673	C	TRUE					TRUE
Q07954	Q07954_C3679	3679	C	TRUE					TRUE
Q07954	Q07954_C3690	3690	C	TRUE					TRUE
Q07954	Q07954_C3695	3695	C	TRUE					TRUE
Q07954	Q07954_C3703	3703	C	FALSE					TRUE
Q07954	Q07954_C3709	3709	C	TRUE					TRUE
Q07954	Q07954_C3716	3716	C	TRUE					TRUE
Q07954	Q07954_C3722	3722	C	TRUE					TRUE
Q07954	Q07954_C3731	3731	C	TRUE					TRUE
Q07954	Q07954_C3741	3741	C	TRUE					TRUE
Q07954	Q07954_C3749	3749	C	FALSE					TRUE
Q07954	Q07954_C3754	3754	C	TRUE					TRUE
Q07954	Q07954_C3761	3761	C	TRUE					TRUE
Q07954	Q07954_C3767	3767	C	TRUE					TRUE
Q07954	Q07954_C3776	3776	C	TRUE					TRUE
Q07954	Q07954_C3785	3785	C	TRUE					TRUE
Q07954	Q07954_C3792	3792	C	TRUE					TRUE
Q07954	Q07954_C3798	3798	C	FALSE					TRUE
Q07954	Q07954_C3807	3807	C	TRUE					TRUE
Q07954	Q07954_C3809	3809	C	TRUE					TRUE
Q07954	Q07954_C3822	3822	C	TRUE					TRUE
Q07954	Q07954_C3828	3828	C	TRUE					TRUE
Q07954	Q07954_C3834	3834	C	TRUE					TRUE
Q07954	Q07954_C3838	3838	C	TRUE					TRUE
Q07954	Q07954_C3847	3847	C	TRUE					TRUE
Q07954	Q07954_C3849	3849	C	TRUE					TRUE
Q07954	Q07954_C3860	3860	C	FALSE					TRUE
Q07954	Q07954_C4151	4151	C	TRUE					TRUE
Q07954	Q07954_C4156	4156	C	TRUE					TRUE
Q07954	Q07954_C4160	4160	C	TRUE					TRUE
Q07954	Q07954_C4169	4169	C	TRUE					TRUE
Q07954	Q07954_C4171	4171	C	TRUE					TRUE
Q07954	Q07954_C4182	4182	C	TRUE					TRUE
Q07954	Q07954_C4200	4200	C	TRUE					TRUE
Q07954	Q07954_C4204	4204	C	TRUE					TRUE
Q07954	Q07954_C4210	4210	C	TRUE					TRUE
Q07954	Q07954_C4220	4220	C	FALSE					TRUE
Q07954	Q07954_C4222	4222	C	FALSE					TRUE
Q07954	Q07954_C4231	4231	C	TRUE					TRUE
Q07954	Q07954_C4236	4236	C	TRUE					TRUE
Q07954	Q07954_C4240	4240	C	TRUE					TRUE
Q07954	Q07954_C4246	4246	C	TRUE					TRUE
Q07954	Q07954_C4256	4256	C	TRUE					TRUE
Q07954	Q07954_C4258	4258	C	TRUE					TRUE
Q07954	Q07954_C4267	4267	C	TRUE					TRUE
Q07954	Q07954_C4272	4272	C	TRUE					TRUE
Q07954	Q07954_C4276	4276	C	TRUE					TRUE
Q07954	Q07954_C4282	4282	C	TRUE					TRUE
Q07954	Q07954_C4292	4292	C	TRUE					TRUE
Q07954	Q07954_C4294	4294	C	TRUE					TRUE
Q07954	Q07954_C4303	4303	C	FALSE					TRUE
Q07954	Q07954_C4308	4308	C	TRUE					TRUE
Q07954	Q07954_C4312	4312	C	TRUE					TRUE
Q07954	Q07954_C4318	4318	C	TRUE					TRUE
Q07954	Q07954_C4328	4328	C	FALSE					TRUE
Q07954	Q07954_C4330	4330	C	TRUE					TRUE
Q07954	Q07954_C4339	4339	C	FALSE					TRUE
Q07954	Q07954_C4344	4344	C	FALSE					TRUE
Q07954	Q07954_C4347	4347	C	TRUE					TRUE
Q07954	Q07954_C4352	4352	C	TRUE					TRUE
Q07954	Q07954_C4363	4363	C	TRUE					TRUE
Q07954	Q07954_C4365	4365	C	TRUE					TRUE
Q07954	Q07954_C4374	4374	C	TRUE					TRUE
Q07954	Q07954_C4377	4377	C	TRUE					TRUE
Q07954	Q07954_C4381	4381	C	TRUE					TRUE
Q07954	Q07954_C4387	4387	C	TRUE					TRUE
Q07954	Q07954_C4397	4397	C	TRUE					TRUE
Q07954	Q07954_C4399	4399	C	TRUE					TRUE
Q07954	Q07954_C4408	4408	C	TRUE					TRUE
Q13188	Q13188_C77	77	C	TRUE	10	88.51	unstructured
Q13188	Q13188_C102	102	C	TRUE	10	96.61	unstructured
Q13188	Q13188_C200	200	C	FALSE	7	87.77	TURN
Q13188	Q13188_C258	258	C	FALSE	10	98.77	HELX
Q13188	Q13188_C410	410	C	TRUE	0	28.76	unstructured
Q14289	Q14289_C44	44	C	TRUE	4	89.84	STRN
Q14289	Q14289_C61	61	C	TRUE	8	86.13	STRN
Q14289	Q14289_C89	89	C	TRUE	9	95.8	HELX
Q14289	Q14289_C120	120	C	TRUE	2	86.15	TURN
Q14289	Q14289_C180	180	C	TRUE	12	95.71	HELX
Q14289	Q14289_C246	246	C	TRUE	10	95.55	HELX
Q14289	Q14289_C267	267	C	TRUE	9	93.56	STRN
Q14289	Q14289_C298	298	C	TRUE	3	91.4	STRN
Q14289	Q14289_C310	310	C	TRUE	7	93.46	STRN
Q14289	Q14289_C352	352	C	TRUE	12	93.88	HELX
Q14289	Q14289_C395	395	C	TRUE	0	29.24	unstructured
Q14289	Q14289_C459	459	C	FALSE	5	80.57	unstructured
Q14289	Q14289_C463	463	C	TRUE	3	61.31	unstructured
Q14289	Q14289_C534	534	C	TRUE	11	98.47	HELX
Q14289	Q14289_C545	545	C	TRUE	5	82.04	STRN
Q14289	Q14289_C562	562	C	TRUE	2	97.37	STRN
Q14289	Q14289_C614	614	C	TRUE	12	98.16	HELX
Q14289	Q14289_C650	650	C	TRUE	7	93.76	unstructured
Q14289	Q14289_C661	661	C	TRUE	13	98.24	HELX
Q14289	Q14289_C677	677	C	TRUE	1	92.35	HELX
Q14289	Q14289_C744	744	C	TRUE	0	29.8	unstructured
Q14289	Q14289_C899	899	C	TRUE	1	78.21	TURN
Q14289	Q14289_C972	972	C	TRUE	11	89.37	HELX
Q15878	Q15878_C62	62	C	TRUE	0	34.22	TURN
Q15878	Q15878_C103	103	C	TRUE	6	82.28	HELX
Q15878	Q15878_C136	136	C	TRUE	5	89.3	HELX
Q15878	Q15878_C251	251	C	TRUE	4	84.03	STRN
Q15878	Q15878_C268	268	C	TRUE	6	86.44	unstructured
Q15878	Q15878_C273	273	C	TRUE	6	80.78	HELX
Q15878	Q15878_C279	279	C	TRUE	3	85.96	STRN
Q15878	Q15878_C305	305	C	FALSE	8	92.32	HELX
Q15878	Q15878_C432	432	C	TRUE	1	28.51	unstructured
Q15878	Q15878_C492	492	C	FALSE	6	83.67	HELX
Q15878	Q15878_C542	542	C	TRUE	2	82.54	HELX
Q15878	Q15878_C888	888	C	TRUE	0	23.88	unstructured
Q15878	Q15878_C892	892	C	TRUE	0	26.17	unstructured
Q15878	Q15878_C1055	1055	C	TRUE	0	26.35	unstructured
Q15878	Q15878_C1146	1146	C	TRUE	6	86.65	HELX
Q15878	Q15878_C1158	1158	C	TRUE	3	86.11	HELX
Q15878	Q15878_C1281	1281	C	TRUE	3	74.31	HELX
Q15878	Q15878_C1318	1318	C	TRUE	11	92.73	STRN
Q15878	Q15878_C1329	1329	C	TRUE	8	91.38	unstructured
Q15878	Q15878_C1437	1437	C	TRUE	0	59.18	unstructured
Q15878	Q15878_C1446	1446	C	TRUE	7	83.46	HELX
Q15878	Q15878_C1504	1504	C	TRUE	0	87.45	HELX
Q15878	Q15878_C1525	1525	C	TRUE	7	91.27	HELX
Q15878	Q15878_C1611	1611	C	TRUE	2	81.05	HELX
Q15878	Q15878_C1672	1672	C	TRUE	8	90.59	TURN
Q15878	Q15878_C1678	1678	C	TRUE	3	80.51	STRN
Q15878	Q15878_C1694	1694	C	TRUE	6	79.52	STRN
Q15878	Q15878_C1710	1710	C	TRUE	6	89.39	HELX
Q15878	Q15878_C1756	1756	C	FALSE	1	80.92	unstructured
Q15878	Q15878_C1781	1781	C	FALSE	5	76.63	unstructured
Q15878	Q15878_C1951	1951	C	TRUE	0	24.49	unstructured
Q15878	Q15878_C2100	2100	C	FALSE	0	25.28	unstructured
Q15878	Q15878_C2206	2206	C	FALSE	0	22.71	unstructured
Q15878	Q15878_C2244	2244	C	TRUE	0	26.05	unstructured
Q15878	Q15878_C2297	2297	C	TRUE	0	30.41	unstructured
Q15878	Q15878_C2313	2313	C	FALSE	0	27.54	unstructured
Q16790	Q16790_C5	5	C	TRUE	1	34.9	unstructured
Q16790	Q16790_C156	156	C	TRUE	8	97.91	HELX		TRUE
Q16790	Q16790_C174	174	C	TRUE	6	96.62	unstructured		TRUE
Q16790	Q16790_C336	336	C	TRUE	10	98	unstructured		TRUE
Q16790	Q16790_C409	409	C	TRUE	0	65.98	unstructured
Q3MIT2	Q3MIT2_C21	21	C	TRUE	9	96.94	unstructured
Q3MIT2	Q3MIT2_C24	24	C	FALSE	14	97.73	HELX
Q3MIT2	Q3MIT2_C29	29	C	TRUE	12	93.93	TURN
Q3MIT2	Q3MIT2_C109	109	C	TRUE	12	97.43	HELX
Q3MIT2	Q3MIT2_C112	112	C	TRUE	11	97.85	TURN
Q3MIT2	Q3MIT2_C120	120	C	TRUE	9	96.92	TURN
Q3MIT2	Q3MIT2_C129	129	C	FALSE	11	98.31	HELX
Q3MIT2	Q3MIT2_C223	223	C	TRUE	9	96.35	HELX
Q3MIT2	Q3MIT2_C230	230	C	TRUE	9	93.57	unstructured
Q3MIT2	Q3MIT2_C233	233	C	TRUE	11	92.88	HELX
Q3MIT2	Q3MIT2_C267	267	C	TRUE	7	93.27	BEND
Q3MIT2	Q3MIT2_C276	276	C	TRUE	13	97.34	unstructured
Q3MIT2	Q3MIT2_C283	283	C	TRUE	10	98.3	STRN
Q5H8A4	Q5H8A4_C11	11	C	TRUE	1	92.47	HELX
Q5H8A4	Q5H8A4_C12	12	C	TRUE	13	93.68	HELX
Q5H8A4	Q5H8A4_C266	266	C	FALSE	4	97.62	STRN
Q5H8A4	Q5H8A4_C491	491	C	FALSE	5	83.13	HELX
Q5H8A4	Q5H8A4_C498	498	C	FALSE	2	73.56	unstructured
Q5H8A4	Q5H8A4_C501	501	C	FALSE	4	80.42	HELX
Q5H8A4	Q5H8A4_C520	520	C	FALSE	6	88.16	HELX
Q5H8A4	Q5H8A4_C586	586	C	FALSE	7	93.38	HELX
Q5H8A4	Q5H8A4_C607	607	C	TRUE	0	25.98	unstructured
Q5H8A4	Q5H8A4_C610	610	C	TRUE	0	23	unstructured
Q5H8A4	Q5H8A4_C628	628	C	TRUE	0	21.69	unstructured
Q5H8A4	Q5H8A4_C664	664	C	TRUE	7	94.16	HELX
Q5H8A4	Q5H8A4_C665	665	C	TRUE	8	93.54	HELX
Q5H8A4	Q5H8A4_C716	716	C	TRUE	9	88.24	BEND
Q5H8A4	Q5H8A4_C733	733	C	TRUE	8	91.05	HELX
Q5H8A4	Q5H8A4_C920	920	C	TRUE	14	92.79	HELX
Q5H8A4	Q5H8A4_C922	922	C	TRUE	10	92.9	HELX
Q5H8A4	Q5H8A4_C927	927	C	TRUE	7	94.29	HELX
Q5H8A4	Q5H8A4_C969	969	C	TRUE	14	93.88	HELX
Q5T7R7	Q5T7R7_C38	38	C	TRUE	3	86.55	HELX
Q5T7R7	Q5T7R7_C56	56	C	FALSE	1	48.96	HELX
Q5T7R7	Q5T7R7_C71	71	C	TRUE	0	54.78	unstructured
Q5T7R7	Q5T7R7_C117	117	C	TRUE	0	43.77	unstructured
Q5TA81	Q5TA81_C3	3	C	TRUE	0	71.84	unstructured
Q5TA81	Q5TA81_C10	10	C	TRUE	0	62.95	unstructured
Q5TA81	Q5TA81_C16	16	C	FALSE	0	59.14	HELX
Q5TA81	Q5TA81_C20	20	C	FALSE	0	49.64	unstructured
Q5TA81	Q5TA81_C24	24	C	FALSE	1	44.16	unstructured
Q5TA81	Q5TA81_C28	28	C	FALSE	1	44.47	unstructured
Q5TA81	Q5TA81_C32	32	C	FALSE	1	40.42	unstructured
Q5TA81	Q5TA81_C36	36	C	FALSE	1	36	unstructured
Q5TA81	Q5TA81_C40	40	C	FALSE	0	40.02	unstructured
Q5TA81	Q5TA81_C47	47	C	FALSE	0	44.51	unstructured
Q5TA81	Q5TA81_C48	48	C	FALSE	0	45.1	unstructured
Q5TA81	Q5TA81_C55	55	C	FALSE	0	49.57	unstructured
Q5TA81	Q5TA81_C56	56	C	FALSE	0	49.7	unstructured
Q5TA81	Q5TA81_C63	63	C	FALSE	0	46.29	unstructured
Q5TA81	Q5TA81_C64	64	C	FALSE	0	47.4	unstructured
Q5TA81	Q5TA81_C71	71	C	FALSE	0	52.38	unstructured
Q5TA81	Q5TA81_C91	91	C	TRUE	0	35.73	unstructured
Q5TA81	Q5TA81_C92	92	C	TRUE	0	36.86	unstructured
Q5TA81	Q5TA81_C102	102	C	TRUE	0	46.76	unstructured
Q5TA81	Q5TA81_C103	103	C	TRUE	0	53.43	unstructured
Q5TA81	Q5TA81_C109	109	C	TRUE	0	40.06	unstructured
Q5TA81	Q5TA81_C110	110	C	TRUE	0	51.98	unstructured
Q5TEJ8	Q5TEJ8_C25	25	C	TRUE	5	90.52	STRN
Q5TEJ8	Q5TEJ8_C42	42	C	TRUE	0	66.55	STRN
Q5TEJ8	Q5TEJ8_C43	43	C	TRUE	0	72.07	unstructured
Q5TEJ8	Q5TEJ8_C62	62	C	TRUE	3	88.65	STRN
Q5TEJ8	Q5TEJ8_C110	110	C	TRUE	3	78.17	STRN
Q5TEJ8	Q5TEJ8_C146	146	C	TRUE	3	88.51	STRN
Q5TEJ8	Q5TEJ8_C194	194	C	TRUE	3	79.74	unstructured
Q5TEJ8	Q5TEJ8_C290	290	C	TRUE	3	92.46	STRN
Q5TEJ8	Q5TEJ8_C355	355	C	FALSE	1	75.39	STRN
Q5TEJ8	Q5TEJ8_C395	395	C	TRUE	5	90.95	STRN
Q5TEJ8	Q5TEJ8_C410	410	C	TRUE	0	34.26	unstructured
Q5TEJ8	Q5TEJ8_C453	453	C	TRUE	5	89.11	STRN
Q5TEJ8	Q5TEJ8_C497	497	C	TRUE	5	89.09	STRN
Q5TEJ8	Q5TEJ8_C545	545	C	TRUE	0	41.28	BEND
Q5THK1	Q5THK1_C75	75	C	TRUE	0	30.52	unstructured
Q5THK1	Q5THK1_C76	76	C	TRUE	0	32.44	unstructured
Q5THK1	Q5THK1_C92	92	C	TRUE	0	41.09	unstructured
Q5THK1	Q5THK1_C228	228	C	TRUE	0	27.46	unstructured
Q5THK1	Q5THK1_C272	272	C	FALSE	0	24.17	unstructured
Q5THK1	Q5THK1_C278	278	C	TRUE	0	29.03	unstructured
Q5THK1	Q5THK1_C300	300	C	FALSE	0	30.95	unstructured
Q5THK1	Q5THK1_C306	306	C	FALSE	0	25.09	unstructured
Q5THK1	Q5THK1_C344	344	C	TRUE	0	44.13	unstructured
Q5THK1	Q5THK1_C362	362	C	TRUE	0	31.33	unstructured
Q5THK1	Q5THK1_C428	428	C	FALSE	0	31.14	unstructured
Q5THK1	Q5THK1_C446	446	C	TRUE	0	27.09	unstructured
Q5THK1	Q5THK1_C541	541	C	TRUE	0	22.91	unstructured
Q5THK1	Q5THK1_C562	562	C	TRUE	0	26.59	unstructured
Q5THK1	Q5THK1_C630	630	C	TRUE	0	27.27	unstructured
Q5THK1	Q5THK1_C637	637	C	TRUE	0	28.9	unstructured
Q5THK1	Q5THK1_C650	650	C	TRUE	0	42	unstructured
Q5THK1	Q5THK1_C724	724	C	TRUE	0	30.87	unstructured
Q5THK1	Q5THK1_C730	730	C	TRUE	0	27.53	unstructured
Q5THK1	Q5THK1_C777	777	C	TRUE	0	29.52	unstructured
Q5THK1	Q5THK1_C788	788	C	TRUE	0	30.09	unstructured
Q5THK1	Q5THK1_C801	801	C	TRUE	0	25.47	unstructured
Q5THK1	Q5THK1_C834	834	C	TRUE	0	29.06	unstructured
Q5THK1	Q5THK1_C835	835	C	TRUE	0	32.11	unstructured
Q5THK1	Q5THK1_C847	847	C	FALSE	0	23.4	unstructured
Q5THK1	Q5THK1_C917	917	C	FALSE	0	30.99	unstructured
Q5THK1	Q5THK1_C972	972	C	TRUE	0	31.78	unstructured
Q5THK1	Q5THK1_C982	982	C	TRUE	0	29.04	unstructured
Q5THK1	Q5THK1_C1027	1027	C	TRUE	0	28.58	unstructured
Q5THK1	Q5THK1_C1033	1033	C	FALSE	0	28.2	unstructured
Q5THK1	Q5THK1_C1045	1045	C	TRUE	0	35.4	unstructured
Q5THK1	Q5THK1_C1060	1060	C	TRUE	0	34.4	unstructured
Q5THK1	Q5THK1_C1079	1079	C	TRUE	0	25.6	unstructured
Q5THK1	Q5THK1_C1132	1132	C	TRUE	0	29.94	unstructured
Q5THK1	Q5THK1_C1137	1137	C	TRUE	0	32.35	unstructured
Q5THK1	Q5THK1_C1143	1143	C	FALSE	0	34.27	unstructured
Q5THK1	Q5THK1_C1148	1148	C	TRUE	0	36.73	unstructured
Q5THK1	Q5THK1_C1152	1152	C	TRUE	0	33.67	unstructured
Q5THK1	Q5THK1_C1224	1224	C	TRUE	0	23.99	unstructured
Q5THK1	Q5THK1_C1262	1262	C	FALSE	0	24.94	unstructured
Q5THK1	Q5THK1_C1271	1271	C	TRUE	0	33.6	unstructured
Q5THK1	Q5THK1_C1277	1277	C	TRUE	0	31.19	unstructured
Q5THK1	Q5THK1_C1301	1301	C	TRUE	0	26.7	unstructured
Q5THK1	Q5THK1_C1303	1303	C	TRUE	1	24.87	unstructured
Q5THK1	Q5THK1_C1309	1309	C	FALSE	0	32.5	unstructured
Q5THK1	Q5THK1_C1312	1312	C	TRUE	0	27.1	unstructured
Q5THK1	Q5THK1_C1379	1379	C	FALSE	0	32.91	unstructured
Q5THK1	Q5THK1_C1418	1418	C	TRUE	0	25.95	unstructured
Q5THK1	Q5THK1_C1483	1483	C	TRUE	0	27.43	unstructured
Q5THK1	Q5THK1_C1487	1487	C	TRUE	0	28.96	unstructured
Q5THK1	Q5THK1_C1503	1503	C	TRUE	0	36.08	unstructured
Q5THK1	Q5THK1_C1526	1526	C	FALSE	0	24.64	unstructured
Q5THK1	Q5THK1_C1568	1568	C	TRUE	0	24.64	unstructured
Q5THK1	Q5THK1_C1598	1598	C	TRUE	0	24.53	unstructured
Q5THK1	Q5THK1_C1640	1640	C	TRUE	0	27.17	unstructured
Q5THK1	Q5THK1_C1730	1730	C	TRUE	0	23.16	BEND
Q5THK1	Q5THK1_C1742	1742	C	TRUE	0	27.6	unstructured
Q5THK1	Q5THK1_C1755	1755	C	TRUE	0	26.33	unstructured
Q5THK1	Q5THK1_C1772	1772	C	TRUE	0	26.23	unstructured
Q5THK1	Q5THK1_C1815	1815	C	TRUE	0	31.07	unstructured
Q5THK1	Q5THK1_C1827	1827	C	TRUE	2	57.38	TURN
Q5THK1	Q5THK1_C1831	1831	C	TRUE	4	54.19	HELX
Q5THK1	Q5THK1_C1875	1875	C	TRUE	2	34.87	HELX
Q5THK1	Q5THK1_C1896	1896	C	TRUE	0	24.44	unstructured
Q5THK1	Q5THK1_C1908	1908	C	TRUE	0	21.18	unstructured
Q5THK1	Q5THK1_C1956	1956	C	TRUE	0	25.82	unstructured
Q5THK1	Q5THK1_C1988	1988	C	TRUE	0	35.28	unstructured
Q5THK1	Q5THK1_C1990	1990	C	TRUE	0	26.18	unstructured
Q5THK1	Q5THK1_C2061	2061	C	TRUE	0	59.28	unstructured
Q5THK1	Q5THK1_C2151	2151	C	TRUE	0	41.35	unstructured
Q69YU3	Q69YU3_C46	46	C	TRUE	10	93.27	HELX
Q69YU3	Q69YU3_C85	85	C	TRUE	12	92.19	HELX
Q69YU3	Q69YU3_C134	134	C	TRUE	5	87.31	HELX
Q69YU3	Q69YU3_C181	181	C	TRUE	0	45.53	unstructured
Q69YU3	Q69YU3_C348	348	C	TRUE	1	33.52	unstructured
Q6P9H4	Q6P9H4_C22	22	C	TRUE	3	94.46	TURN
Q6P9H4	Q6P9H4_C70	70	C	TRUE	4	90.27	HELX
Q6P9H4	Q6P9H4_C160	160	C	TRUE	7	93.57	HELX
Q6P9H4	Q6P9H4_C171	171	C	TRUE	4	88.9	BEND
Q6P9H4	Q6P9H4_C191	191	C	TRUE	8	89.51	HELX
Q6P9H4	Q6P9H4_C206	206	C	TRUE	0	62.39	HELX
Q6P9H4	Q6P9H4_C208	208	C	TRUE	0	74.32	HELX
Q6P9H4	Q6P9H4_C371	371	C	FALSE	0	29.68	unstructured
Q6P9H4	Q6P9H4_C462	462	C	TRUE	0	31.97	unstructured
Q6P9H4	Q6P9H4_C505	505	C	TRUE	0	31.21	unstructured
Q6URK8	Q6URK8_C5	5	C	TRUE	0	26.03	unstructured
Q6URK8	Q6URK8_C8	8	C	TRUE	0	26.95	unstructured
Q6URK8	Q6URK8_C27	27	C	TRUE	0	24.61	unstructured
Q6URK8	Q6URK8_C115	115	C	TRUE	1	68.8	unstructured
Q6URK8	Q6URK8_C121	121	C	TRUE	2	64.88	unstructured
Q6URK8	Q6URK8_C127	127	C	TRUE	2	80.57	unstructured
Q6URK8	Q6URK8_C149	149	C	TRUE	0	69.36	TURN
Q6URK8	Q6URK8_C182	182	C	TRUE	0	57.52	HELX
Q6URK8	Q6URK8_C204	204	C	FALSE	0	57.96	unstructured
Q6URK8	Q6URK8_C231	231	C	TRUE	1	55.85	unstructured
Q6UWB1	Q6UWB1_C41	41	C	FALSE	6	90	STRN
Q6UWB1	Q6UWB1_C52	52	C	FALSE	3	91.57	STRN
Q6UWB1	Q6UWB1_C164	164	C	TRUE	5	95.27	STRN
Q6UWB1	Q6UWB1_C171	171	C	TRUE	2	88.14	TURN
Q6UWB1	Q6UWB1_C208	208	C	FALSE	10	94.41	STRN
Q6UWB1	Q6UWB1_C243	243	C	TRUE	0	79.37	BEND
Q6UWB1	Q6UWB1_C261	261	C	TRUE	1	83.13	TURN
Q6UWB1	Q6UWB1_C284	284	C	TRUE	0	80.58	TURN
Q6UWB1	Q6UWB1_C285	285	C	TRUE	2	88.92	TURN
Q6UWB1	Q6UWB1_C286	286	C	TRUE	2	90.85	STRN
Q6UWB1	Q6UWB1_C316	316	C	TRUE	2	90.07	STRN
Q6UWB1	Q6UWB1_C455	455	C	FALSE	3	94.53	STRN
Q6UWB1	Q6UWB1_C465	465	C	FALSE	1	93.95	STRN
Q6UWB1	Q6UWB1_C485	485	C	FALSE	4	89.02	STRN
Q6UWB1	Q6UWB1_C532	532	C	TRUE	2	79.68	HELX
Q6UWB1	Q6UWB1_C542	542	C	FALSE	1	48.47	TURN
Q6ZMK1	Q6ZMK1_C61	61	C	FALSE	0	37.61	HELX
Q6ZMK1	Q6ZMK1_C83	83	C	FALSE	7	91.33	unstructured
Q6ZMK1	Q6ZMK1_C90	90	C	FALSE	1	87.76	STRN
Q6ZMK1	Q6ZMK1_C93	93	C	FALSE	3	89.6	HELX
Q6ZMK1	Q6ZMK1_C110	110	C	TRUE	10	94.71	unstructured
Q6ZMK1	Q6ZMK1_C113	113	C	TRUE	4	94.88	TURN
Q6ZMK1	Q6ZMK1_C115	115	C	FALSE	4	94.64	unstructured
Q6ZMK1	Q6ZMK1_C122	122	C	FALSE	5	89.58	BEND
Q6ZMK1	Q6ZMK1_C123	123	C	FALSE	0	87.01	STRN
Q6ZMK1	Q6ZMK1_C139	139	C	TRUE	7	94.26	unstructured
Q6ZMK1	Q6ZMK1_C142	142	C	TRUE	3	94.71	TURN
Q6ZMK1	Q6ZMK1_C159	159	C	FALSE	11	96.4	unstructured
Q6ZMK1	Q6ZMK1_C166	166	C	FALSE	8	96.65	unstructured
Q6ZMK1	Q6ZMK1_C173	173	C	TRUE	8	95.48	unstructured
Q6ZMK1	Q6ZMK1_C189	189	C	TRUE	8	96.15	unstructured
Q6ZMK1	Q6ZMK1_C279	279	C	TRUE	0	82.15	BEND
Q6ZMK1	Q6ZMK1_C299	299	C	TRUE	2	96.1	STRN
Q6ZMK1	Q6ZMK1_C342	342	C	TRUE	7	92.75	HELX
Q7L8A9	Q7L8A9_C169	169	C	TRUE	6	97.7	HELX	TRUE
Q7L8A9	Q7L8A9_C250	250	C	FALSE	3	96.63	TURN
Q7Z2T5	Q7Z2T5_C121	121	C	TRUE	8	93.85	unstructured
Q7Z2T5	Q7Z2T5_C124	124	C	TRUE	7	92.96	BEND
Q7Z2T5	Q7Z2T5_C132	132	C	FALSE	4	86.67	STRN
Q7Z2T5	Q7Z2T5_C158	158	C	TRUE	12	96.4	unstructured
Q7Z2T5	Q7Z2T5_C160	160	C	TRUE	8	94.74	STRN
Q7Z2T5	Q7Z2T5_C164	164	C	TRUE	3	83.31	unstructured
Q7Z2T5	Q7Z2T5_C186	186	C	TRUE	6	92.19	unstructured
Q7Z2T5	Q7Z2T5_C189	189	C	TRUE	3	87.61	TURN
Q7Z2T5	Q7Z2T5_C239	239	C	TRUE	1	85.19	unstructured
Q7Z2T5	Q7Z2T5_C265	265	C	TRUE	13	98.38	HELX
Q7Z2T5	Q7Z2T5_C279	279	C	TRUE	8	98.03	STRN
Q7Z2T5	Q7Z2T5_C320	320	C	TRUE	9	95.85	HELX
Q7Z2T5	Q7Z2T5_C419	419	C	TRUE	7	96.04	unstructured
Q7Z2T5	Q7Z2T5_C446	446	C	FALSE	9	97.15	TURN
Q7Z2T5	Q7Z2T5_C488	488	C	TRUE	8	93.68	STRN
Q7Z2T5	Q7Z2T5_C491	491	C	TRUE	5	90.8	TURN
Q7Z2T5	Q7Z2T5_C513	513	C	TRUE	9	90.32	unstructured
Q7Z2T5	Q7Z2T5_C515	515	C	TRUE	7	87.93	HELX
Q7Z2T5	Q7Z2T5_C569	569	C	TRUE	6	93	TURN
Q7Z2T5	Q7Z2T5_C656	656	C	TRUE	1	94.82	HELX
Q7Z2T5	Q7Z2T5_C730	730	C	TRUE	0	23.64	unstructured
Q7Z4L5	Q7Z4L5_C14	14	C	TRUE	7	86.02	HELX
Q7Z4L5	Q7Z4L5_C72	72	C	TRUE	10	88.34	HELX
Q7Z4L5	Q7Z4L5_C187	187	C	TRUE	6	83.74	HELX
Q7Z4L5	Q7Z4L5_C258	258	C	TRUE	2	85.38	HELX
Q7Z4L5	Q7Z4L5_C299	299	C	FALSE	5	80.35	BEND
Q7Z4L5	Q7Z4L5_C367	367	C	FALSE	9	86.88	HELX
Q7Z4L5	Q7Z4L5_C459	459	C	TRUE	4	67.36	BEND
Q7Z4L5	Q7Z4L5_C471	471	C	TRUE	1	67.95	HELX
Q7Z4L5	Q7Z4L5_C477	477	C	TRUE	9	85.23	HELX
Q7Z4L5	Q7Z4L5_C518	518	C	TRUE	9	84.58	HELX
Q7Z4L5	Q7Z4L5_C545	545	C	TRUE	11	89.45	HELX
Q7Z4L5	Q7Z4L5_C552	552	C	TRUE	9	86.95	HELX
Q7Z4L5	Q7Z4L5_C711	711	C	TRUE	9	88.06	HELX
Q7Z4L5	Q7Z4L5_C792	792	C	TRUE	5	83.02	HELX
Q7Z4L5	Q7Z4L5_C833	833	C	TRUE	9	88.13	HELX
Q7Z4L5	Q7Z4L5_C887	887	C	TRUE	11	90.59	HELX
Q7Z4L5	Q7Z4L5_C914	914	C	TRUE	2	81.52	unstructured
Q7Z4L5	Q7Z4L5_C937	937	C	TRUE	9	88.49	HELX
Q7Z4L5	Q7Z4L5_C941	941	C	TRUE	9	86.71	HELX
Q7Z4L5	Q7Z4L5_C999	999	C	FALSE	4	84.01	HELX
Q7Z4L5	Q7Z4L5_C1028	1028	C	TRUE	10	92.03	HELX
Q7Z4L5	Q7Z4L5_C1067	1067	C	TRUE	6	84.68	HELX
Q7Z4L5	Q7Z4L5_C1129	1129	C	TRUE	4	83.61	HELX
Q7Z4L5	Q7Z4L5_C1223	1223	C	FALSE	11	89.29	HELX
Q7Z4L5	Q7Z4L5_C1230	1230	C	FALSE	7	87.56	unstructured
Q7Z4L5	Q7Z4L5_C1231	1231	C	FALSE	3	86	HELX
Q7Z4L5	Q7Z4L5_C1289	1289	C	TRUE	6	87.4	HELX
Q7Z5L0	Q7Z5L0_C23	23	C	TRUE	0	56.81	unstructured
Q7Z5L0	Q7Z5L0_C53	53	C	TRUE	12	95.36	HELX		TRUE
Q7Z5L0	Q7Z5L0_C86	86	C	FALSE	10	95.86	STRN		TRUE
Q7Z5L0	Q7Z5L0_C114	114	C	TRUE	12	95.66	unstructured		TRUE
Q7Z5L0	Q7Z5L0_C146	146	C	TRUE	9	97.77	STRN		TRUE
Q7Z5L0	Q7Z5L0_C169	169	C	TRUE	12	97.23	unstructured		TRUE
Q7Z5L0	Q7Z5L0_C174	174	C	TRUE	10	96.67	STRN		TRUE
Q7Z5L0	Q7Z5L0_C199	199	C	FALSE	7	97.48	STRN		TRUE
Q7Z5L0	Q7Z5L0_C200	200	C	FALSE	10	93.71	STRN		TRUE
Q86UE6	Q86UE6_C9	9	C	TRUE	2	54.88	HELX
Q86UE6	Q86UE6_C23	23	C	TRUE	1	57.23	HELX
Q86UE6	Q86UE6_C28	28	C	TRUE	1	51.53	HELX
Q86UE6	Q86UE6_C39	39	C	TRUE	2	84.43	HELX
Q86UE6	Q86UE6_C43	43	C	TRUE	6	93.22	unstructured
Q86UE6	Q86UE6_C45	45	C	FALSE	2	92.81	STRN
Q86UE6	Q86UE6_C52	52	C	TRUE	4	95.82	unstructured
Q86UE6	Q86UE6_C102	102	C	TRUE	0	97.53	unstructured
Q86UE6	Q86UE6_C184	184	C	FALSE	10	97.15	unstructured
Q86UE6	Q86UE6_C239	239	C	TRUE	5	98.14	STRN
Q86UE6	Q86UE6_C318	318	C	TRUE	14	95.61	unstructured
Q86UE6	Q86UE6_C323	323	C	TRUE	3	95.08	HELX
Q86UE6	Q86UE6_C342	342	C	FALSE	12	96.81	STRN
Q86UE6	Q86UE6_C363	363	C	FALSE	6	88.88	TURN
Q86UE6	Q86UE6_C452	452	C	TRUE	1	61.22	HELX
Q86UE6	Q86UE6_C463	463	C	TRUE	2	66.63	HELX
Q86UE6	Q86UE6_C510	510	C	FALSE	0	32.07	HELX
Q86UE6	Q86UE6_C512	512	C	FALSE	0	34.46	HELX
Q86UE6	Q86UE6_C520	520	C	FALSE	0	38.89	unstructured
Q86VZ2	Q86VZ2_C35	35	C	TRUE	4	96.9	STRN
Q86VZ2	Q86VZ2_C117	117	C	FALSE	7	98.38	STRN
Q86VZ2	Q86VZ2_C130	130	C	TRUE	11	98.82	STRN
Q86VZ2	Q86VZ2_C131	131	C	TRUE	11	98.88	STRN
Q86VZ2	Q86VZ2_C159	159	C	FALSE	6	98.49	STRN
Q86VZ2	Q86VZ2_C177	177	C	TRUE	5	96.65	TURN
Q86VZ2	Q86VZ2_C191	191	C	TRUE	10	98.26	STRN
Q86VZ2	Q86VZ2_C201	201	C	TRUE	4	97.93	STRN
Q86VZ2	Q86VZ2_C244	244	C	FALSE	5	96.17	STRN
Q86VZ2	Q86VZ2_C257	257	C	TRUE	9	98.36	unstructured
Q86VZ2	Q86VZ2_C305	305	C	TRUE	8	98.4	STRN
Q86YV5	Q86YV5_C6	6	C	TRUE	0	35.81	unstructured
Q86YV5	Q86YV5_C17	17	C	TRUE	0	55.66	BEND
Q86YV5	Q86YV5_C30	30	C	TRUE	2	82.11	STRN
Q86YV5	Q86YV5_C33	33	C	FALSE	1	80.02	TURN
Q86YV5	Q86YV5_C35	35	C	FALSE	2	75.53	unstructured
Q86YV5	Q86YV5_C67	67	C	TRUE	0	35.68	unstructured
Q86YV5	Q86YV5_C155	155	C	TRUE	0	31.99	unstructured
Q86YV5	Q86YV5_C221	221	C	TRUE	0	32.06	unstructured
Q86YV5	Q86YV5_C242	242	C	TRUE	0	35.09	unstructured
Q86YV5	Q86YV5_C254	254	C	TRUE	0	30.37	unstructured
Q86YV5	Q86YV5_C259	259	C	TRUE	0	29.42	unstructured
Q86YV5	Q86YV5_C260	260	C	TRUE	0	32.19	unstructured
Q86YV5	Q86YV5_C284	284	C	TRUE	0	30.77	unstructured
Q86YV5	Q86YV5_C288	288	C	TRUE	0	26.17	unstructured
Q86YV5	Q86YV5_C294	294	C	TRUE	0	29.2	unstructured
Q86YV5	Q86YV5_C311	311	C	TRUE	0	27.55	unstructured
Q86YV5	Q86YV5_C312	312	C	TRUE	0	28.79	unstructured
Q86YV5	Q86YV5_C322	322	C	TRUE	0	27.95	unstructured
Q86YV5	Q86YV5_C343	343	C	FALSE	0	34.38	unstructured
Q86YV5	Q86YV5_C366	366	C	FALSE	0	27.81	unstructured
Q86YV5	Q86YV5_C382	382	C	TRUE	0	34.48	unstructured
Q86YV5	Q86YV5_C390	390	C	TRUE	0	27.67	unstructured
Q86YV5	Q86YV5_C446	446	C	TRUE	0	26.97	unstructured
Q86YV5	Q86YV5_C599	599	C	FALSE	0	27.52	unstructured
Q86YV5	Q86YV5_C612	612	C	TRUE	0	28.39	unstructured
Q86YV5	Q86YV5_C637	637	C	FALSE	0	28.03	unstructured
Q86YV5	Q86YV5_C770	770	C	TRUE	0	35.41	unstructured
Q86YV5	Q86YV5_C905	905	C	TRUE	0	33.32	unstructured
Q86YV5	Q86YV5_C912	912	C	TRUE	0	31.41	unstructured
Q86YV5	Q86YV5_C970	970	C	TRUE	11	92.88	HELX
Q86YV5	Q86YV5_C996	996	C	TRUE	2	84.99	unstructured
Q86YV5	Q86YV5_C1000	1000	C	TRUE	7	94.04	BEND
Q86YV5	Q86YV5_C1001	1001	C	TRUE	10	95.3	STRN
Q86YV5	Q86YV5_C1010	1010	C	TRUE	3	94.84	STRN
Q86YV5	Q86YV5_C1013	1013	C	TRUE	2	89.94	STRN
Q86YV5	Q86YV5_C1026	1026	C	FALSE	2	92.42	STRN
Q86YV5	Q86YV5_C1037	1037	C	TRUE	0	59.53	unstructured
Q86YV5	Q86YV5_C1051	1051	C	TRUE	4	85.64	BEND
Q86YV5	Q86YV5_C1087	1087	C	TRUE	6	88.51	STRN
Q86YV5	Q86YV5_C1123	1123	C	TRUE	12	98.42	HELX
Q86YV5	Q86YV5_C1130	1130	C	TRUE	11	98.48	HELX
Q86YV5	Q86YV5_C1147	1147	C	FALSE	1	95.93	unstructured
Q86YV5	Q86YV5_C1156	1156	C	FALSE	2	82.4	unstructured
Q86YV5	Q86YV5_C1181	1181	C	FALSE	0	34.49	unstructured
Q86YV5	Q86YV5_C1327	1327	C	TRUE	11	97.02	HELX
Q86YV5	Q86YV5_C1348	1348	C	TRUE	2	91.91	HELX
Q86YV5	Q86YV5_C1384	1384	C	TRUE	6	97.36	HELX
Q86YV5	Q86YV5_C1385	1385	C	TRUE	12	96.52	HELX
Q86YW7	Q86YW7_C21	21	C	TRUE	0	58.45	TURN
Q86YW7	Q86YW7_C36	36	C	TRUE	11	96.99	STRN		TRUE
Q86YW7	Q86YW7_C50	50	C	FALSE	11	97.99	BEND		TRUE
Q86YW7	Q86YW7_C60	60	C	TRUE	11	96.59	STRN		TRUE
Q86YW7	Q86YW7_C64	64	C	TRUE	9	95.64	unstructured		TRUE
Q86YW7	Q86YW7_C84	84	C	TRUE	10	96.77	STRN		TRUE
Q86YW7	Q86YW7_C99	99	C	TRUE	7	97.62	HELX		TRUE
Q86YW7	Q86YW7_C115	115	C	TRUE	11	97.56	STRN		TRUE
Q86YW7	Q86YW7_C117	117	C	TRUE	6	97.33	STRN		TRUE
Q86YW7	Q86YW7_C120	120	C	TRUE	3	93.85	unstructured		TRUE
Q86YW7	Q86YW7_C127	127	C	TRUE	5	92.88	unstructured		TRUE
Q8IU57	Q8IU57_C13	13	C	TRUE	1	77.4	HELX
Q8IU57	Q8IU57_C74	74	C	TRUE	10	97.26	HELX		TRUE
Q8IU57	Q8IU57_C82	82	C	TRUE	11	98.26	STRN		TRUE
Q8IU57	Q8IU57_C86	86	C	TRUE	3	94.79	BEND		TRUE
Q8IU57	Q8IU57_C150	150	C	FALSE	6	92.54	TURN		TRUE
Q8IU57	Q8IU57_C195	195	C	TRUE	4	93.98	STRN		TRUE
Q8IU57	Q8IU57_C217	217	C	TRUE	3	91.53	STRN		TRUE
Q8IU57	Q8IU57_C293	293	C	TRUE	0	49.96	HELX
Q8IU57	Q8IU57_C475	475	C	FALSE	0	34.7	unstructured
Q8N103	Q8N103_C24	24	C	TRUE	0	34.76	unstructured
Q8N103	Q8N103_C39	39	C	TRUE	0	35.58	unstructured
Q8N103	Q8N103_C46	46	C	TRUE	0	38.86	unstructured
Q8N103	Q8N103_C94	94	C	TRUE	5	85.61	BEND
Q8N103	Q8N103_C112	112	C	TRUE	5	97.29	HELX
Q8N103	Q8N103_C236	236	C	TRUE	11	98.23	HELX
Q8N103	Q8N103_C273	273	C	FALSE	6	96.29	HELX
Q8N103	Q8N103_C387	387	C	TRUE	0	37.94	unstructured
Q8N103	Q8N103_C559	559	C	TRUE	0	34.15	unstructured
Q8N103	Q8N103_C570	570	C	TRUE	0	31.47	unstructured
Q8N103	Q8N103_C632	632	C	TRUE	1	35.46	unstructured
Q8N103	Q8N103_C708	708	C	FALSE	0	36.22	unstructured
Q8N103	Q8N103_C713	713	C	TRUE	0	34.65	unstructured
Q8N878	Q8N878_C27	27	C	TRUE	0	44.15	unstructured
Q8N878	Q8N878_C37	37	C	TRUE	0	36.61	unstructured
Q8N878	Q8N878_C84	84	C	TRUE	7	97.87	HELX
Q8N878	Q8N878_C98	98	C	TRUE	6	96.16	STRN
Q8N878	Q8N878_C164	164	C	TRUE	7	98.17	HELX
Q8N878	Q8N878_C175	175	C	FALSE	8	91.17	unstructured
Q8N878	Q8N878_C188	188	C	TRUE	11	97.94	HELX
Q8N878	Q8N878_C248	248	C	TRUE	10	96.73	HELX
Q8N878	Q8N878_C254	254	C	TRUE	8	95.27	TURN
Q8N878	Q8N878_C313	313	C	TRUE	0	82.65	BEND
Q8N878	Q8N878_C381	381	C	TRUE	0	33.12	unstructured
Q8N878	Q8N878_C384	384	C	TRUE	0	31.67	unstructured
Q8N878	Q8N878_C454	454	C	TRUE	0	25.71	unstructured
Q8N878	Q8N878_C513	513	C	FALSE	0	30.23	unstructured
Q8N878	Q8N878_C519	519	C	TRUE	0	30.27	unstructured
Q8N878	Q8N878_C533	533	C	TRUE	0	30.21	unstructured
Q8NA23	Q8NA23_C6	6	C	FALSE	0	31.35	unstructured
Q8NA23	Q8NA23_C21	21	C	TRUE	0	27.86	unstructured
Q8NA23	Q8NA23_C76	76	C	TRUE	8	96.75	STRN
Q8NA23	Q8NA23_C111	111	C	FALSE	8	97.81	STRN
Q8NA23	Q8NA23_C143	143	C	TRUE	0	96.78	unstructured
Q8NA23	Q8NA23_C162	162	C	TRUE	10	98.57	STRN
Q8NA23	Q8NA23_C195	195	C	TRUE	5	97.38	STRN
Q8NA23	Q8NA23_C236	236	C	TRUE	9	98.22	STRN
Q8NA23	Q8NA23_C245	245	C	TRUE	4	97.74	STRN
Q8NA23	Q8NA23_C248	248	C	TRUE	12	98.75	STRN
Q8NA23	Q8NA23_C257	257	C	TRUE	7	97.92	unstructured
Q8NA23	Q8NA23_C272	272	C	FALSE	4	95.92	STRN
Q8NA23	Q8NA23_C284	284	C	TRUE	7	98.43	STRN
Q8NA23	Q8NA23_C304	304	C	TRUE	5	98.04	BEND
Q8NA23	Q8NA23_C316	316	C	TRUE	3	96.5	STRN
Q8NA23	Q8NA23_C341	341	C	TRUE	11	98.25	STRN
Q8NA61	Q8NA61_C6	6	C	TRUE	0	41.45	unstructured
Q8NA61	Q8NA61_C9	9	C	TRUE	0	34.07	unstructured
Q8NA61	Q8NA61_C71	71	C	TRUE	0	29.86	HELX
Q8NA61	Q8NA61_C140	140	C	TRUE	1	60.3	HELX
Q8NA61	Q8NA61_C166	166	C	TRUE	2	84.08	HELX
Q8NA61	Q8NA61_C292	292	C	FALSE	0	37.43	unstructured
Q8NA61	Q8NA61_C353	353	C	TRUE	0	55.39	BEND
Q8NBJ9	Q8NBJ9_C117	117	C	TRUE	6	88.02	HELX
Q8NBJ9	Q8NBJ9_C197	197	C	TRUE	8	92.99	unstructured
Q8NBJ9	Q8NBJ9_C207	207	C	TRUE	5	87.24	BEND
Q8NBJ9	Q8NBJ9_C256	256	C	TRUE	10	90.18	HELX
Q8NBJ9	Q8NBJ9_C300	300	C	FALSE	6	94.24	HELX
Q8NBJ9	Q8NBJ9_C316	316	C	FALSE	3	89.57	HELX
Q8NBJ9	Q8NBJ9_C335	335	C	TRUE	1	37.69	unstructured
Q8NBJ9	Q8NBJ9_C484	484	C	FALSE	6	92.2	BEND
Q8NBJ9	Q8NBJ9_C490	490	C	FALSE	9	92.97	HELX
Q8NBJ9	Q8NBJ9_C537	537	C	TRUE	1	74.32	HELX
Q8NBJ9	Q8NBJ9_C541	541	C	TRUE	5	82.24	STRN
Q8NBJ9	Q8NBJ9_C566	566	C	FALSE	8	92.3	HELX
Q8NBJ9	Q8NBJ9_C570	570	C	FALSE	6	91.08	BEND
Q8NBJ9	Q8NBJ9_C590	590	C	FALSE	10	94.91	HELX
Q8NBJ9	Q8NBJ9_C612	612	C	TRUE	2	90.29	HELX
Q8NBJ9	Q8NBJ9_C676	676	C	TRUE	1	57.3	HELX
Q8NBJ9	Q8NBJ9_C680	680	C	TRUE	0	53.32	unstructured
Q8NBJ9	Q8NBJ9_C724	724	C	FALSE	7	93.95	HELX
Q8NBJ9	Q8NBJ9_C751	751	C	TRUE	9	93.23	HELX
Q8NBJ9	Q8NBJ9_C754	754	C	TRUE	4	94.82	HELX
Q8NBJ9	Q8NBJ9_C787	787	C	FALSE	5	92.81	unstructured
Q8NDT2	Q8NDT2_C128	128	C	TRUE	0	28.61	unstructured
Q8NDT2	Q8NDT2_C323	323	C	TRUE	0	32.87	unstructured
Q8NDT2	Q8NDT2_C470	470	C	TRUE	6	92.19	HELX
Q8NDT2	Q8NDT2_C732	732	C	TRUE	4	91.82	STRN
Q8NDT2	Q8NDT2_C859	859	C	TRUE	5	89.29	BEND
Q8NEG5	Q8NEG5_C64	64	C	TRUE	6	92.27	STRN
Q8NEG5	Q8NEG5_C66	66	C	TRUE	3	87.62	BEND
Q8NEG5	Q8NEG5_C76	76	C	FALSE	6	92.05	unstructured
Q8NEG5	Q8NEG5_C80	80	C	TRUE	12	93.19	HELX
Q8NEG5	Q8NEG5_C147	147	C	TRUE	9	97.32	unstructured
Q8NEG5	Q8NEG5_C150	150	C	TRUE	4	96.3	TURN
Q8NEG5	Q8NEG5_C164	164	C	TRUE	9	96.78	unstructured
Q8NEG5	Q8NEG5_C168	168	C	TRUE	4	95.8	TURN
Q8NEG5	Q8NEG5_C176	176	C	FALSE	8	97	HELX
Q8NEG5	Q8NEG5_C194	194	C	FALSE	11	95.06	HELX
Q8NEG5	Q8NEG5_C197	197	C	FALSE	6	95.11	TURN
Q8NEG5	Q8NEG5_C234	234	C	TRUE	8	94.88	unstructured
Q8NEG5	Q8NEG5_C237	237	C	TRUE	4	94.22	TURN
Q8NEG5	Q8NEG5_C246	246	C	FALSE	9	95.52	STRN
Q8NEG5	Q8NEG5_C249	249	C	TRUE	5	93.73	STRN
Q8NEG5	Q8NEG5_C252	252	C	TRUE	2	89.53	BEND
Q8NEG5	Q8NEG5_C258	258	C	TRUE	7	95.75	STRN
Q8NEG5	Q8NEG5_C261	261	C	TRUE	9	95.47	HELX
Q8NEG5	Q8NEG5_C265	265	C	TRUE	0	87.71	TURN
Q8NEG5	Q8NEG5_C266	266	C	TRUE	2	87.39	TURN
Q8NEG5	Q8NEG5_C344	344	C	TRUE	9	96.52	STRN
Q8NEG5	Q8NEG5_C347	347	C	TRUE	5	95.4	TURN
Q8NEG5	Q8NEG5_C362	362	C	TRUE	11	91.28	TURN
Q8NEG5	Q8NEG5_C370	370	C	TRUE	7	96.48	HELX
Q8NEG5	Q8NEG5_C379	379	C	TRUE	3	86.66	unstructured
Q8NEG5	Q8NEG5_C382	382	C	TRUE	9	93.69	unstructured
Q8NEG5	Q8NEG5_C447	447	C	TRUE	0	26.08	unstructured
Q8NEG5	Q8NEG5_C471	471	C	TRUE	0	30.14	unstructured
Q8NEG5	Q8NEG5_C524	524	C	TRUE	0	27.55	unstructured
Q8NEG5	Q8NEG5_C532	532	C	TRUE	0	30.92	unstructured
Q8NEG5	Q8NEG5_C548	548	C	FALSE	0	26.7	unstructured
Q8NEG5	Q8NEG5_C550	550	C	TRUE	0	25.07	unstructured
Q8NEG5	Q8NEG5_C597	597	C	TRUE	0	29.69	unstructured
Q8NEG5	Q8NEG5_C605	605	C	FALSE	0	22.87	unstructured
Q8NF50	Q8NF50_C100	100	C	FALSE	2	79.69	unstructured
Q8NF50	Q8NF50_C121	121	C	TRUE	5	89.53	HELX
Q8NF50	Q8NF50_C143	143	C	TRUE	0	35.74	BEND
Q8NF50	Q8NF50_C170	170	C	TRUE	1	35.05	unstructured
Q8NF50	Q8NF50_C186	186	C	TRUE	0	25.13	unstructured
Q8NF50	Q8NF50_C197	197	C	TRUE	0	38.08	unstructured
Q8NF50	Q8NF50_C259	259	C	TRUE	0	83.42	HELX
Q8NF50	Q8NF50_C305	305	C	TRUE	3	88.88	STRN
Q8NF50	Q8NF50_C361	361	C	TRUE	8	87.42	HELX
Q8NF50	Q8NF50_C391	391	C	TRUE	9	91.51	HELX
Q8NF50	Q8NF50_C521	521	C	TRUE	1	84.31	TURN
Q8NF50	Q8NF50_C522	522	C	TRUE	3	90.29	STRN
Q8NF50	Q8NF50_C590	590	C	TRUE	1	92.76	BEND
Q8NF50	Q8NF50_C654	654	C	TRUE	5	87.56	unstructured
Q8NF50	Q8NF50_C685	685	C	TRUE	1	94.43	STRN
Q8NF50	Q8NF50_C746	746	C	TRUE	6	88.08	HELX
Q8NF50	Q8NF50_C779	779	C	TRUE	4	92.23	HELX
Q8NF50	Q8NF50_C846	846	C	TRUE	3	90.68	HELX
Q8NF50	Q8NF50_C932	932	C	FALSE	0	27.01	unstructured
Q8NF50	Q8NF50_C939	939	C	TRUE	0	25.82	HELX
Q8NF50	Q8NF50_C1076	1076	C	TRUE	5	91.34	HELX
Q8NF50	Q8NF50_C1101	1101	C	FALSE	8	88.69	HELX
Q8NF50	Q8NF50_C1124	1124	C	FALSE	0	28.89	unstructured
Q8NF50	Q8NF50_C1135	1135	C	FALSE	0	37.7	unstructured
Q8NF50	Q8NF50_C1202	1202	C	TRUE	5	78.67	HELX
Q8NF50	Q8NF50_C1230	1230	C	TRUE	1	79.58	unstructured
Q8NF50	Q8NF50_C1299	1299	C	TRUE	9	93.45	HELX
Q8NF50	Q8NF50_C1334	1334	C	TRUE	8	91.85	HELX
Q8NF50	Q8NF50_C1337	1337	C	TRUE	6	87.24	HELX
Q8NF50	Q8NF50_C1453	1453	C	TRUE	0	57.5	unstructured
Q8NF50	Q8NF50_C1471	1471	C	TRUE	5	85.62	BEND
Q8NF50	Q8NF50_C1481	1481	C	TRUE	8	93.48	HELX
Q8NF50	Q8NF50_C1504	1504	C	TRUE	5	80.7	HELX
Q8NF50	Q8NF50_C1508	1508	C	TRUE	8	86.52	HELX
Q8NF50	Q8NF50_C1515	1515	C	TRUE	7	89.05	HELX
Q8NF50	Q8NF50_C1527	1527	C	TRUE	11	92.53	HELX
Q8NF50	Q8NF50_C1601	1601	C	TRUE	3	82.27	HELX
Q8NF50	Q8NF50_C1657	1657	C	FALSE	5	89.65	unstructured
Q8NF50	Q8NF50_C1664	1664	C	FALSE	11	93.63	HELX
Q8NF50	Q8NF50_C1718	1718	C	FALSE	0	51.57	TURN
Q8NF50	Q8NF50_C1836	1836	C	TRUE	2	76.55	HELX
Q8NF50	Q8NF50_C2016	2016	C	FALSE	8	85.98	HELX
Q8NF50	Q8NF50_C2024	2024	C	TRUE	7	88.77	HELX
Q8NF50	Q8NF50_C2091	2091	C	TRUE	0	27.99	unstructured
Q8NGR9	Q8NGR9_C89	89	C	FALSE	7	97.86	HELX
Q8NGR9	Q8NGR9_C114	114	C	FALSE	8	95.6	HELX
Q8NGR9	Q8NGR9_C130	130	C	FALSE	11	97.03	HELX		TRUE
Q8NGR9	Q8NGR9_C144	144	C	FALSE	7	93.92	HELX		TRUE
Q8NGR9	Q8NGR9_C158	158	C	FALSE	7	98.15	HELX
Q8NGR9	Q8NGR9_C165	165	C	FALSE	11	98.44	HELX
Q8NGR9	Q8NGR9_C171	171	C	FALSE	2	95.7	HELX
Q8NGR9	Q8NGR9_C186	186	C	TRUE	2	87.96	unstructured
Q8NGR9	Q8NGR9_C196	196	C	TRUE	7	92.8	unstructured
Q8NGR9	Q8NGR9_C206	206	C	TRUE	2	92.24	BEND
Q8NGR9	Q8NGR9_C258	258	C	TRUE	3	90.48	HELX
Q8NH51	Q8NH51_C97	97	C	FALSE	8	96.53	HELX		TRUE
Q8NH51	Q8NH51_C127	127	C	FALSE	5	92.95	HELX		TRUE
Q8NH51	Q8NH51_C141	141	C	TRUE	6	97.08	HELX		TRUE
Q8NH51	Q8NH51_C152	152	C	TRUE	13	97.47	HELX		TRUE
Q8NH51	Q8NH51_C169	169	C	FALSE	1	86.18	unstructured		TRUE
Q8NH51	Q8NH51_C179	179	C	FALSE	10	94.15	unstructured		TRUE
Q8NH51	Q8NH51_C189	189	C	FALSE	1	89.49	BEND		TRUE
Q8NH51	Q8NH51_C240	240	C	TRUE	2	88.01	HELX
Q8NH51	Q8NH51_C308	308	C	TRUE	1	79.69	HELX
Q8TAG5	Q8TAG5_C48	48	C	TRUE	11	97.4	STRN		TRUE
Q8TAG5	Q8TAG5_C127	127	C	TRUE	11	96.78	STRN		TRUE
Q8TAG5	Q8TAG5_C228	228	C	TRUE	1	58.43	HELX
Q93096	Q93096_C49	49	C	TRUE	4	90.13	BEND		TRUE
Q93096	Q93096_C98	98	C	TRUE	7	96.92	unstructured		TRUE
Q93096	Q93096_C99	99	C	TRUE	10	98.31	STRN		TRUE
Q93096	Q93096_C104	104	C	TRUE	2	87.15	unstructured	TRUE	TRUE
Q93096	Q93096_C170	170	C	FALSE	0	45.42	unstructured			TRUE
Q93096	Q93096_C171	171	C	FALSE	0	44.81	unstructured
Q96D21	Q96D21_C10	10	C	TRUE	0	36.43	unstructured
Q96D21	Q96D21_C122	122	C	FALSE	1	81.87	TURN
Q96D21	Q96D21_C138	138	C	TRUE	10	98.3	STRN
Q96D21	Q96D21_C148	148	C	TRUE	2	93.76	HELX
Q96D21	Q96D21_C166	166	C	TRUE	5	95.11	STRN
Q96D21	Q96D21_C218	218	C	TRUE	0	40.05	unstructured
Q96D21	Q96D21_C263	263	C	FALSE	2	43.74	TURN			TRUE
Q96GW7	Q96GW7_C57	57	C	TRUE	11	97.02	STRN		TRUE
Q96GW7	Q96GW7_C137	137	C	TRUE	11	97.52	STRN		TRUE
Q96GW7	Q96GW7_C179	179	C	TRUE	11	97.83	HELX		TRUE
Q96GW7	Q96GW7_C203	203	C	TRUE	5	90.22	unstructured		TRUE
Q96GW7	Q96GW7_C224	224	C	TRUE	6	85.71	unstructured		TRUE
Q96GW7	Q96GW7_C250	250	C	TRUE	12	98.25	STRN		TRUE
Q96GW7	Q96GW7_C277	277	C	FALSE	9	97.88	HELX		TRUE
Q96GW7	Q96GW7_C301	301	C	TRUE	0	87.15	unstructured		TRUE
Q96GW7	Q96GW7_C322	322	C	TRUE	1	69.1	STRN		TRUE
Q96GW7	Q96GW7_C352	352	C	TRUE	9	98.22	STRN		TRUE
Q96GW7	Q96GW7_C650	650	C	TRUE	3	77.37	unstructured		TRUE
Q96GW7	Q96GW7_C655	655	C	TRUE	10	90.87	unstructured		TRUE
Q96GW7	Q96GW7_C661	661	C	TRUE	5	90.62	STRN		TRUE
Q96GW7	Q96GW7_C670	670	C	TRUE	11	89.79	STRN		TRUE
Q96GW7	Q96GW7_C672	672	C	TRUE	9	90.22	HELX		TRUE
Q96GW7	Q96GW7_C681	681	C	TRUE	11	91.71	BEND		TRUE
Q96GW7	Q96GW7_C688	688	C	TRUE	10	91.8	HELX		TRUE
Q96GW7	Q96GW7_C699	699	C	TRUE	7	95.77	STRN		TRUE
Q96GW7	Q96GW7_C716	716	C	TRUE	14	96.04	HELX		TRUE
Q96GW7	Q96GW7_C784	784	C	FALSE	8	94.71	STRN		TRUE
Q96GW7	Q96GW7_C800	800	C	FALSE	4	92.4	TURN		TRUE
Q96GW7	Q96GW7_C808	808	C	FALSE	7	97.71	STRN		TRUE
Q96GW7	Q96GW7_C815	815	C	TRUE	8	90.37	STRN		TRUE
Q96GW7	Q96GW7_C844	844	C	FALSE	8	92.79	STRN		TRUE
Q96GW7	Q96GW7_C858	858	C	FALSE	8	92.52	STRN		TRUE
Q96GW7	Q96GW7_C871	871	C	TRUE	6	92.33	STRN		TRUE
Q96GX1	Q96GX1_C71	71	C	FALSE	1	63.4	unstructured
Q96GX1	Q96GX1_C105	105	C	FALSE	0	59.83	HELX
Q96GX1	Q96GX1_C118	118	C	FALSE	1	75.11	BEND
Q96GX1	Q96GX1_C133	133	C	FALSE	1	74.4	STRN
Q96GX1	Q96GX1_C171	171	C	FALSE	5	67.15	unstructured
Q96GX1	Q96GX1_C173	173	C	FALSE	4	69.39	TURN
Q96GX1	Q96GX1_C180	180	C	FALSE	4	82.94	unstructured
Q96GX1	Q96GX1_C184	184	C	TRUE	9	77.58	unstructured
Q96GX1	Q96GX1_C185	185	C	TRUE	4	75.79	TURN
Q96GX1	Q96GX1_C186	186	C	TRUE	3	75	TURN
Q96GX1	Q96GX1_C190	190	C	TRUE	7	81.99	BEND
Q96GX1	Q96GX1_C202	202	C	TRUE	1	69.79	HELX
Q96GX1	Q96GX1_C219	219	C	TRUE	4	69.1	TURN
Q96GX1	Q96GX1_C236	236	C	TRUE	4	69.46	unstructured
Q96GX1	Q96GX1_C304	304	C	TRUE	4	82.07	STRN
Q96GX1	Q96GX1_C320	320	C	TRUE	6	88.43	STRN
Q96GX1	Q96GX1_C470	470	C	TRUE	5	87.8	TURN
Q96GX1	Q96GX1_C488	488	C	TRUE	9	91.98	STRN
Q96GX1	Q96GX1_C498	498	C	TRUE	6	86.43	HELX
Q96GX1	Q96GX1_C557	557	C	TRUE	7	84.6	STRN
Q96GX1	Q96GX1_C600	600	C	TRUE	2	64.53	unstructured
Q96GX1	Q96GX1_C604	604	C	TRUE	0	57.53	unstructured
Q96GX1	Q96GX1_C642	642	C	TRUE	0	71.19	TURN
Q96GX1	Q96GX1_C648	648	C	TRUE	1	76.21	unstructured
Q96GX1	Q96GX1_C668	668	C	TRUE	8	87.44	HELX
Q96GX1	Q96GX1_C693	693	C	FALSE	1	61.2	HELX
Q96HQ2	Q96HQ2_C79	79	C	TRUE	4	94.68	unstructured
Q96MK3	Q96MK3_C44	44	C	TRUE	0	40.48	HELX
Q96MK3	Q96MK3_C46	46	C	TRUE	0	49.88	unstructured
Q96MK3	Q96MK3_C209	209	C	TRUE	0	71.45	unstructured
Q96MK3	Q96MK3_C211	211	C	TRUE	0	73.17	HELX
Q96MK3	Q96MK3_C314	314	C	TRUE	4	95.65	STRN		TRUE
Q96MK3	Q96MK3_C319	319	C	FALSE	2	75.27	HELX		TRUE
Q96MK3	Q96MK3_C323	323	C	FALSE	3	74.02	TURN		TRUE
Q96MK3	Q96MK3_C330	330	C	TRUE	5	94.3	STRN		TRUE
Q96MK3	Q96MK3_C378	378	C	TRUE	8	97.5	HELX		TRUE
Q96MK3	Q96MK3_C452	452	C	TRUE	8	97.75	HELX		TRUE
Q96MK3	Q96MK3_C453	453	C	TRUE	7	97.99	unstructured		TRUE
Q96MK3	Q96MK3_C512	512	C	TRUE	12	98.45	HELX		TRUE
Q96QU4	Q96QU4_C12	12	C	TRUE	0	43.19	unstructured
Q96QU4	Q96QU4_C17	17	C	TRUE	0	45.5	unstructured
Q96QU4	Q96QU4_C95	95	C	FALSE	0	56.63	unstructured
Q96QU4	Q96QU4_C106	106	C	TRUE	0	48.94	unstructured
Q96QU4	Q96QU4_C113	113	C	TRUE	0	38.98	unstructured
Q96QU4	Q96QU4_C118	118	C	TRUE	0	29.59	unstructured
Q96QU4	Q96QU4_C141	141	C	TRUE	0	46.57	unstructured
Q96QU4	Q96QU4_C152	152	C	FALSE	0	49.87	unstructured
Q96QU4	Q96QU4_C204	204	C	TRUE	0	85.27	HELX
Q96QU4	Q96QU4_C218	218	C	FALSE	2	90.91	HELX
Q96RI0	Q96RI0_C54	54	C	TRUE	2	81.75	STRN
Q96RI0	Q96RI0_C149	149	C	TRUE	10	97.31	HELX		TRUE
Q96RI0	Q96RI0_C197	197	C	TRUE	7	97.8	HELX		TRUE
Q96RI0	Q96RI0_C228	228	C	FALSE	14	94.85	STRN		TRUE
Q96RI0	Q96RI0_C247	247	C	FALSE	3	92.24	HELX
Q96RI0	Q96RI0_C253	253	C	FALSE	7	94.32	HELX
Q96RI0	Q96RI0_C263	263	C	FALSE	12	96.11	HELX
Q96RI0	Q96RI0_C334	334	C	FALSE	5	92.57	HELX
Q9BR61	Q9BR61_C41	41	C	FALSE	2	88.47	HELX
Q9BR61	Q9BR61_C80	80	C	TRUE	5	74.74	BEND
Q9BR61	Q9BR61_C166	166	C	TRUE	8	93.08	HELX
Q9BR61	Q9BR61_C200	200	C	TRUE	13	95.46	HELX
Q9BR61	Q9BR61_C220	220	C	TRUE	9	98.19	unstructured
Q9BR61	Q9BR61_C235	235	C	TRUE	8	87.31	TURN
Q9BR61	Q9BR61_C259	259	C	TRUE	3	93.79	unstructured
Q9BR61	Q9BR61_C267	267	C	TRUE	6	85.19	unstructured
Q9BRQ3	Q9BRQ3_C11	11	C	TRUE	11	97.21	unstructured
Q9BRQ3	Q9BRQ3_C163	163	C	FALSE	3	79.19	BEND
Q9BRQ3	Q9BRQ3_C191	191	C	FALSE	5	96.85	HELX
Q9BRQ3	Q9BRQ3_C227	227	C	TRUE	13	98.83	STRN
Q9BRQ3	Q9BRQ3_C272	272	C	TRUE	9	96.83	unstructured
Q9BRZ2	Q9BRZ2_C21	21	C	TRUE	7	91.26	unstructured
Q9BRZ2	Q9BRZ2_C24	24	C	TRUE	5	91.66	TURN
Q9BRZ2	Q9BRZ2_C36	36	C	TRUE	7	92.16	TURN
Q9BRZ2	Q9BRZ2_C41	41	C	TRUE	8	92.7	STRN
Q9BRZ2	Q9BRZ2_C44	44	C	TRUE	9	93.54	HELX
Q9BRZ2	Q9BRZ2_C56	56	C	FALSE	7	92.58	unstructured
Q9BRZ2	Q9BRZ2_C59	59	C	FALSE	3	92.25	TURN
Q9BRZ2	Q9BRZ2_C91	91	C	FALSE	1	50.26	TURN
Q9BRZ2	Q9BRZ2_C101	101	C	TRUE	6	89.93	HELX
Q9BRZ2	Q9BRZ2_C104	104	C	TRUE	5	89.15	TURN
Q9BRZ2	Q9BRZ2_C120	120	C	TRUE	6	91.43	STRN
Q9BRZ2	Q9BRZ2_C123	123	C	TRUE	3	85.82	TURN
Q9BRZ2	Q9BRZ2_C128	128	C	TRUE	4	91.74	unstructured
Q9BRZ2	Q9BRZ2_C131	131	C	TRUE	10	93.01	HELX
Q9BRZ2	Q9BRZ2_C137	137	C	FALSE	2	89.76	HELX
Q9BRZ2	Q9BRZ2_C169	169	C	TRUE	8	85.96	HELX
Q9BRZ2	Q9BRZ2_C181	181	C	TRUE	8	93.75	STRN
Q9BRZ2	Q9BRZ2_C184	184	C	TRUE	4	90.59	TURN
Q9BRZ2	Q9BRZ2_C189	189	C	TRUE	9	92.45	unstructured
Q9BRZ2	Q9BRZ2_C192	192	C	FALSE	9	92.46	HELX
Q9BRZ2	Q9BRZ2_C202	202	C	TRUE	7	92.94	STRN
Q9BRZ2	Q9BRZ2_C338	338	C	TRUE	0	65.76	BEND
Q9BRZ2	Q9BRZ2_C347	347	C	TRUE	0	69.32	unstructured
Q9BRZ2	Q9BRZ2_C363	363	C	FALSE	1	66.87	unstructured
Q9BRZ2	Q9BRZ2_C495	495	C	TRUE	3	93.02	STRN
Q9BRZ2	Q9BRZ2_C514	514	C	TRUE	8	96.29	STRN
Q9BRZ2	Q9BRZ2_C550	550	C	TRUE	3	90.89	unstructured
Q9BRZ2	Q9BRZ2_C553	553	C	TRUE	5	93.05	unstructured
Q9BRZ2	Q9BRZ2_C661	661	C	TRUE	4	93	STRN
Q9BRZ2	Q9BRZ2_C679	679	C	TRUE	3	77.49	unstructured
Q9BV97	Q9BV97_C53	53	C	TRUE	3	83.55	HELX
Q9BV97	Q9BV97_C108	108	C	TRUE
Q9BV97	Q9BV97_C183	183	C	TRUE
Q9BV97	Q9BV97_C186	186	C	TRUE
Q9BV97	Q9BV97_C211	211	C	TRUE
Q9BV97	Q9BV97_C214	214	C	TRUE
Q9BV97	Q9BV97_C239	239	C	FALSE
Q9BV97	Q9BV97_C242	242	C	FALSE
Q9BV97	Q9BV97_C267	267	C	FALSE
Q9BV97	Q9BV97_C270	270	C	FALSE
Q9BV97	Q9BV97_C273	273	C	FALSE
Q9BV97	Q9BV97_C329	329	C	TRUE
Q9H0R4	Q9H0R4_C4	4	C	FALSE	0	52.78	unstructured
Q9H0R4	Q9H0R4_C194	194	C	TRUE	5	93.28	unstructured
Q9H0R4	Q9H0R4_C206	206	C	TRUE	9	97.1	HELX
Q9H0R4	Q9H0R4_C244	244	C	TRUE	8	98.69	STRN
Q9H5I1	Q9H5I1_C13	13	C	TRUE	0	68.27	unstructured
Q9H5I1	Q9H5I1_C16	16	C	TRUE	0	75.37	HELX
Q9H5I1	Q9H5I1_C27	27	C	TRUE	3	88.42	HELX
Q9H5I1	Q9H5I1_C34	34	C	FALSE	1	90.45	STRN
Q9H5I1	Q9H5I1_C53	53	C	TRUE	7	97.79	STRN
Q9H5I1	Q9H5I1_C86	86	C	TRUE	4	95.17	unstructured
Q9H5I1	Q9H5I1_C191	191	C	FALSE	12	96.62	unstructured
Q9H5I1	Q9H5I1_C193	193	C	FALSE	9	96.73	unstructured
Q9H5I1	Q9H5I1_C196	196	C	FALSE	13	96.06	TURN
Q9H5I1	Q9H5I1_C201	201	C	TRUE	10	95.53	unstructured
Q9H5I1	Q9H5I1_C202	202	C	TRUE	11	96.06	HELX
Q9H5I1	Q9H5I1_C229	229	C	TRUE	13	97.66	unstructured
Q9H5I1	Q9H5I1_C233	233	C	TRUE	12	97.02	unstructured
Q9H5I1	Q9H5I1_C235	235	C	TRUE	11	95.38	BEND
Q9H5I1	Q9H5I1_C239	239	C	TRUE	8	96.13	unstructured
Q9H5I1	Q9H5I1_C253	253	C	TRUE	7	98.82	STRN
Q9H5I1	Q9H5I1_C333	333	C	TRUE	10	95.18	BEND
Q9H5I1	Q9H5I1_C398	398	C	FALSE	9	92.88	HELX
Q9H5I1	Q9H5I1_C400	400	C	TRUE	14	95.26	unstructured
Q9H5I1	Q9H5I1_C405	405	C	TRUE	7	95.5	unstructured
Q9H6X4	Q9H6X4_C108	108	C	TRUE	0	40.91	HELX
Q9H6X4	Q9H6X4_C109	109	C	TRUE	0	44.92	HELX
Q9H6X4	Q9H6X4_C177	177	C	FALSE	2	66.67	HELX
Q9H9P5	Q9H9P5_C36	36	C	TRUE	11	97.25	unstructured
Q9H9P5	Q9H9P5_C44	44	C	TRUE	8	94.99	unstructured
Q9H9P5	Q9H9P5_C52	52	C	TRUE	10	95.66	unstructured
Q9H9P5	Q9H9P5_C81	81	C	TRUE	11	92.45	unstructured
Q9H9P5	Q9H9P5_C91	91	C	TRUE	8	96.93	unstructured
Q9H9P5	Q9H9P5_C97	97	C	TRUE	10	96.94	unstructured
Q9H9P5	Q9H9P5_C121	121	C	TRUE	10	86.19	unstructured
Q9H9P5	Q9H9P5_C131	131	C	FALSE	8	92.72	STRN
Q9H9P5	Q9H9P5_C138	138	C	TRUE	10	94.25	unstructured
Q9H9P5	Q9H9P5_C152	152	C	TRUE	2	84.97	HELX
Q9H9P5	Q9H9P5_C213	213	C	TRUE	6	84.7	unstructured
Q9H9P5	Q9H9P5_C220	220	C	FALSE	5	64.81	BEND
Q9H9P5	Q9H9P5_C226	226	C	TRUE	8	79.32	unstructured
Q9H9P5	Q9H9P5_C249	249	C	TRUE	9	94.57	HELX
Q9H9P5	Q9H9P5_C264	264	C	TRUE	9	92.84	unstructured
Q9H9P5	Q9H9P5_C270	270	C	TRUE	8	94.09	unstructured
Q9H9P5	Q9H9P5_C273	273	C	TRUE	9	92.66	STRN
Q9H9P5	Q9H9P5_C288	288	C	FALSE	3	67.89	HELX
Q9H9P5	Q9H9P5_C297	297	C	TRUE	4	67.61	unstructured
Q9H9P5	Q9H9P5_C303	303	C	TRUE	4	70.88	unstructured
Q9H9P5	Q9H9P5_C320	320	C	TRUE	0	29.55	unstructured
Q9H9P5	Q9H9P5_C595	595	C	TRUE	2	94.24	HELX
Q9H9P5	Q9H9P5_C639	639	C	FALSE	6	77.82	unstructured
Q9H9P5	Q9H9P5_C642	642	C	FALSE	2	79	TURN
Q9H9P5	Q9H9P5_C654	654	C	TRUE	1	68.09	unstructured
Q9H9P5	Q9H9P5_C660	660	C	TRUE	6	75.32	STRN
Q9H9P5	Q9H9P5_C663	663	C	TRUE	6	77.81	HELX
Q9H9P5	Q9H9P5_C670	670	C	TRUE	3	67.8	HELX
Q9H9P5	Q9H9P5_C673	673	C	TRUE	3	69.91	HELX
Q9HBT6	Q9HBT6_C503	503	C	TRUE	4	87.97	STRN
Q9HBT6	Q9HBT6_C595	595	C	FALSE	4	88	STRN
Q9HBT6	Q9HBT6_C597	597	C	FALSE	5	84.42	STRN
Q9HBT6	Q9HBT6_C606	606	C	FALSE	0	75.05	unstructured
Q9HBT6	Q9HBT6_C628	628	C	TRUE	1	92.26	HELX
Q9HBT6	Q9HBT6_C716	716	C	TRUE	0	35.32	HELX
Q9NP99	Q9NP99_C41	41	C	TRUE	10	93.2	STRN		TRUE
Q9NP99	Q9NP99_C69	69	C	TRUE	3	95.02	STRN		TRUE
Q9NP99	Q9NP99_C113	113	C	TRUE	9	93.19	STRN		TRUE
Q9NP99	Q9NP99_C163	163	C	TRUE	0	60.07	HELX
Q9NPF2	Q9NPF2_C15	15	C	FALSE	1	81.83	HELX
Q9NPF2	Q9NPF2_C22	22	C	TRUE	2	87.44	HELX
Q9NPF2	Q9NPF2_C51	51	C	TRUE	0	40.09	BEND
Q9NPF2	Q9NPF2_C52	52	C	TRUE	0	41.54	unstructured
Q9NPF2	Q9NPF2_C89	89	C	TRUE	8	94.63	HELX
Q9NPF2	Q9NPF2_C121	121	C	TRUE	9	98.85	STRN
Q9NPF2	Q9NPF2_C128	128	C	TRUE	5	95.53	HELX
Q9NPF2	Q9NPF2_C266	266	C	TRUE	11	98.38	HELX
Q9NPF2	Q9NPF2_C269	269	C	TRUE	5	94.89	TURN
Q9NQI0	Q9NQI0_C73	73	C	TRUE	0	37.32	unstructured
Q9NQI0	Q9NQI0_C117	117	C	TRUE	0	37.15	unstructured
Q9NQI0	Q9NQI0_C156	156	C	FALSE	0	38.46	unstructured
Q9NQI0	Q9NQI0_C174	174	C	TRUE	0	32.81	unstructured
Q9NQI0	Q9NQI0_C296	296	C	TRUE	3	88.25	unstructured
Q9NQI0	Q9NQI0_C331	331	C	TRUE	5	91.76	STRN
Q9NQI0	Q9NQI0_C368	368	C	TRUE	7	96.96	STRN
Q9NQI0	Q9NQI0_C393	393	C	TRUE	1	88.46	BEND
Q9NQI0	Q9NQI0_C416	416	C	TRUE	11	93.24	unstructured
Q9NQI0	Q9NQI0_C420	420	C	TRUE	10	97.87	STRN
Q9NQI0	Q9NQI0_C466	466	C	TRUE	6	92.44	BEND
Q9NQI0	Q9NQI0_C512	512	C	TRUE	3	77.19	HELX
Q9NQI0	Q9NQI0_C561	561	C	TRUE	5	95.54	HELX
Q9NQI0	Q9NQI0_C591	591	C	TRUE	9	93.54	BEND
Q9NQI0	Q9NQI0_C634	634	C	FALSE	0	70.26	TURN
Q9NS75	Q9NS75_C31	31	C	TRUE	0	82	unstructured
Q9NS75	Q9NS75_C111	111	C	TRUE	10	95.55	HELX		TRUE
Q9NS75	Q9NS75_C159	159	C	FALSE	10	97.68	HELX		TRUE
Q9NS75	Q9NS75_C187	187	C	FALSE	6	89.41	unstructured		TRUE
Q9NS75	Q9NS75_C210	210	C	TRUE	6	94.31	HELX
Q9NS75	Q9NS75_C220	220	C	TRUE	10	92.16	HELX
Q9NS75	Q9NS75_C259	259	C	TRUE	9	96.81	HELX
Q9NS75	Q9NS75_C279	279	C	FALSE	1	82.82	unstructured
Q9NS75	Q9NS75_C299	299	C	TRUE	6	95.11	HELX
Q9NS75	Q9NS75_C332	332	C	TRUE	0	41.06	unstructured
Q9NTG1	Q9NTG1_C78	78	C	TRUE	0	49.6	STRN
Q9NTG1	Q9NTG1_C90	90	C	TRUE	0	43.75	STRN
Q9NTG1	Q9NTG1_C183	183	C	TRUE	0	38.27	unstructured
Q9NTG1	Q9NTG1_C210	210	C	TRUE	0	48.33	STRN
Q9NTG1	Q9NTG1_C215	215	C	TRUE	2	62	unstructured
Q9NTG1	Q9NTG1_C249	249	C	TRUE	1	65.53	unstructured
Q9NTG1	Q9NTG1_C379	379	C	FALSE	4	89.22	STRN
Q9NTG1	Q9NTG1_C399	399	C	TRUE	8	83.75	BEND
Q9NTG1	Q9NTG1_C462	462	C	TRUE	3	80.85	STRN
Q9NTG1	Q9NTG1_C466	466	C	TRUE	4	76.95	unstructured
Q9NTG1	Q9NTG1_C482	482	C	TRUE	2	75.92	STRN
Q9NTG1	Q9NTG1_C485	485	C	TRUE	2	68.34	unstructured
Q9NTG1	Q9NTG1_C543	543	C	TRUE	4	76.09	unstructured
Q9NTG1	Q9NTG1_C566	566	C	TRUE	6	93.32	STRN
Q9NTG1	Q9NTG1_C584	584	C	TRUE	6	93.23	STRN
Q9NTG1	Q9NTG1_C881	881	C	FALSE	2	63.87	unstructured
Q9NTG1	Q9NTG1_C884	884	C	FALSE	0	76.71	STRN
Q9NTG1	Q9NTG1_C908	908	C	FALSE	4	86.04	STRN
Q9NTG1	Q9NTG1_C1048	1048	C	FALSE	2	68.56	unstructured
Q9NTG1	Q9NTG1_C1057	1057	C	TRUE	5	86.65	STRN
Q9NTG1	Q9NTG1_C1075	1075	C	TRUE	4	72.43	STRN
Q9NTG1	Q9NTG1_C1104	1104	C	TRUE	5	83.4	STRN
Q9NTG1	Q9NTG1_C1119	1119	C	TRUE	5	81.44	STRN
Q9NTG1	Q9NTG1_C1132	1132	C	TRUE	9	87.88	STRN
Q9NTG1	Q9NTG1_C1134	1134	C	TRUE	3	84.54	STRN
Q9NTG1	Q9NTG1_C1231	1231	C	TRUE	1	83.39	STRN
Q9NTG1	Q9NTG1_C1265	1265	C	TRUE	2	87.32	STRN
Q9NTG1	Q9NTG1_C1329	1329	C	TRUE	6	80.87	unstructured
Q9NTG1	Q9NTG1_C1392	1392	C	TRUE	7	84.99	HELX
Q9NTG1	Q9NTG1_C1393	1393	C	TRUE	4	85.03	HELX
Q9NTG1	Q9NTG1_C1403	1403	C	TRUE	7	82.09	HELX
Q9NTG1	Q9NTG1_C1450	1450	C	TRUE	2	67.63	HELX
Q9NTG1	Q9NTG1_C1576	1576	C	TRUE	4	75.55	HELX
Q9NTG1	Q9NTG1_C1616	1616	C	TRUE	5	68.01	HELX
Q9NTG1	Q9NTG1_C1619	1619	C	TRUE	3	74.6	HELX
Q9NTG1	Q9NTG1_C1644	1644	C	FALSE	2	59.62	HELX
Q9NTG1	Q9NTG1_C1736	1736	C	TRUE	5	83.36	HELX
Q9NTG1	Q9NTG1_C1806	1806	C	TRUE	1	58.3	unstructured
Q9NTG1	Q9NTG1_C1823	1823	C	TRUE	0	66.19	HELX
Q9NTG1	Q9NTG1_C1929	1929	C	FALSE	6	90.62	STRN
Q9NTG1	Q9NTG1_C1984	1984	C	TRUE	2	82.55	HELX
Q9NTG1	Q9NTG1_C2007	2007	C	TRUE	3	87.12	HELX
Q9NTG1	Q9NTG1_C2090	2090	C	FALSE	1	83.86	HELX
Q9NTG1	Q9NTG1_C2132	2132	C	FALSE	1	79.94	HELX
Q9NTG1	Q9NTG1_C2161	2161	C	TRUE	1	83.62	HELX
Q9NTG1	Q9NTG1_C2197	2197	C	TRUE	2	69.7	HELX
Q9NUJ1	Q9NUJ1_C15	15	C	TRUE	0	36.57	HELX
Q9NUJ1	Q9NUJ1_C49	49	C	FALSE	0	47.65	unstructured
Q9NUJ1	Q9NUJ1_C100	100	C	TRUE	14	97.77	HELX
Q9NUJ1	Q9NUJ1_C107	107	C	TRUE	8	98.4	STRN
Q9NUJ1	Q9NUJ1_C229	229	C	TRUE	4	98.6	unstructured
Q9NUJ1	Q9NUJ1_C239	239	C	TRUE	12	98.26	BEND
Q9UBN6	Q9UBN6_C83	83	C	TRUE	13	95.64	STRN		TRUE
Q9UBN6	Q9UBN6_C96	96	C	TRUE	6	96.28	STRN		TRUE
Q9UBN6	Q9UBN6_C99	99	C	TRUE	14	98	HELX		TRUE
Q9UBN6	Q9UBN6_C115	115	C	TRUE	11	97.73	HELX		TRUE
Q9UBN6	Q9UBN6_C118	118	C	TRUE	8	98.11	HELX		TRUE
Q9UBN6	Q9UBN6_C121	121	C	TRUE	9	93.88	HELX		TRUE
Q9UBN6	Q9UBN6_C131	131	C	TRUE	9	98.08	unstructured		TRUE
Q9UBN6	Q9UBN6_C139	139	C	TRUE	6	94.99	STRN		TRUE
Q9UBN6	Q9UBN6_C141	141	C	TRUE	11	95	STRN		TRUE
Q9UBN6	Q9UBN6_C155	155	C	TRUE	10	93.97	STRN		TRUE
Q9UBN6	Q9UBN6_C158	158	C	FALSE	7	95.68	HELX		TRUE
Q9UBN6	Q9UBN6_C162	162	C	FALSE	8	96.41	HELX		TRUE
Q9UBN6	Q9UBN6_C172	172	C	TRUE	8	96.16	unstructured		TRUE
Q9UBN6	Q9UBN6_C180	180	C	FALSE	5	96.24	STRN		TRUE
Q9UBN6	Q9UBN6_C232	232	C	FALSE	2	76.21	HELX
Q9UBN6	Q9UBN6_C244	244	C	TRUE	0	44.48	BEND
Q9UBN6	Q9UBN6_C264	264	C	FALSE	1	33.07	unstructured
Q9UBN6	Q9UBN6_C326	326	C	TRUE	0	33.03	unstructured
Q9UBN6	Q9UBN6_C385	385	C	TRUE	0	37.73	unstructured
Q9UHV5	Q9UHV5_C31	31	C	TRUE	0	26.9	unstructured
Q9UHV5	Q9UHV5_C101	101	C	FALSE	0	23.87	unstructured
Q9UHV5	Q9UHV5_C219	219	C	TRUE	12	94.24	HELX
Q9UHV5	Q9UHV5_C303	303	C	TRUE	5	70.74	HELX
Q9UHV5	Q9UHV5_C318	318	C	TRUE	5	87.6	STRN
Q9UHV5	Q9UHV5_C382	382	C	TRUE	0	85.32	unstructured
Q9UHV5	Q9UHV5_C396	396	C	TRUE	9	94.98	STRN
Q9UHV5	Q9UHV5_C442	442	C	TRUE	10	94.12	HELX
Q9UHV5	Q9UHV5_C472	472	C	TRUE	8	94.63	HELX
Q9UHV5	Q9UHV5_C486	486	C	TRUE	9	96.75	unstructured
Q9UHV5	Q9UHV5_C506	506	C	FALSE	13	98.7	HELX
Q9UHV5	Q9UHV5_C555	555	C	TRUE	1	93.48	HELX
Q9UHV5	Q9UHV5_C622	622	C	TRUE	0	91.65	unstructured
Q9UIB8	Q9UIB8_C12	12	C	TRUE	1	61.96	HELX
Q9UIB8	Q9UIB8_C149	149	C	TRUE	1	81.69	STRN
Q9UIB8	Q9UIB8_C155	155	C	TRUE	13	95.86	STRN		TRUE
Q9UIB8	Q9UIB8_C193	193	C	FALSE	11	97.15	STRN		TRUE
Q9UIB8	Q9UIB8_C212	212	C	TRUE	1	75.6	TURN
Q9UIB8	Q9UIB8_C262	262	C	TRUE	0	39.44	unstructured
Q9UKG1	Q9UKG1_C99	99	C	TRUE	9	96.99	HELX
Q9UKG1	Q9UKG1_C183	183	C	TRUE	4	98.23	HELX
Q9UKG1	Q9UKG1_C328	328	C	TRUE	8	91.33	unstructured
Q9UKG1	Q9UKG1_C335	335	C	TRUE	8	92.19	STRN
Q9UKG1	Q9UKG1_C341	341	C	TRUE	7	98.11	STRN
Q9UKG1	Q9UKG1_C368	368	C	TRUE	8	96.53	HELX
Q9UKG1	Q9UKG1_C462	462	C	FALSE	0	25.87	unstructured
Q9UKG1	Q9UKG1_C549	549	C	TRUE	3	90.94	BEND
Q9UKG1	Q9UKG1_C551	551	C	TRUE	4	92.99	STRN
Q9UKG1	Q9UKG1_C570	570	C	TRUE	3	92.23	HELX
Q9UKG1	Q9UKG1_C603	603	C	TRUE	10	92.66	STRN
Q9UKG1	Q9UKG1_C616	616	C	TRUE	6	94.29	HELX
Q9UQ72	Q9UQ72_C9	9	C	TRUE	0	37.61	unstructured
Q9UQ72	Q9UQ72_C169	169	C	TRUE	12	98.52	STRN		TRUE
Q9UQ72	Q9UQ72_C217	217	C	TRUE	11	98.09	STRN		TRUE
Q9UQ72	Q9UQ72_C261	261	C	TRUE	12	97.77	STRN		TRUE
Q9UQ72	Q9UQ72_C301	301	C	TRUE	12	98.01	STRN		TRUE
Q9Y4M8	Q9Y4M8_C38	38	C	TRUE	1	42.71	unstructured
Q9Y4M8	Q9Y4M8_C84	84	C	TRUE	0	64.83	unstructured
Q9Y6B6	Q9Y6B6_C102	102	C	TRUE	15	98.68	TURN
Q9Y6B6	Q9Y6B6_C178	178	C	TRUE	9	98.52	unstructured
Q9Y6E7	Q9Y6E7_C24	24	C	TRUE	0	34.66	unstructured
Q9Y6E7	Q9Y6E7_C163	163	C	TRUE	6	97.83	STRN
Q9Y6E7	Q9Y6E7_C169	169	C	TRUE	8	98.25	STRN
Q9Y6E7	Q9Y6E7_C172	172	C	TRUE	5	97.65	TURN
Q9Y6E7	Q9Y6E7_C220	220	C	TRUE	12	98.13	unstructured
Q9Y6E7	Q9Y6E7_C223	223	C	TRUE	6	98.02	TURN
Q9Y6E7	Q9Y6E7_C297	297	C	TRUE	3	97.91	BEND
Q9Y6E7	Q9Y6E7_C304	304	C	TRUE	11	98.35	HELX
Q9Y6E7	Q9Y6E7_C314	314	C	TRUE	0	84.64	unstructured
Q9Y6U7	Q9Y6U7_C224	224	C	TRUE	0	44.89	BEND
Q9Y6U7	Q9Y6U7_C239	239	C	TRUE	0	47.04	unstructured
Q9Y6U7	Q9Y6U7_C266	266	C	TRUE	4	94.43	HELX
Q9Y6U7	Q9Y6U7_C308	308	C	FALSE	4	76.07	unstructured
Q9Y6U7	Q9Y6U7_C325	325	C	TRUE	7	88.23	unstructured
Q9Y6U7	Q9Y6U7_C328	328	C	TRUE	3	89.55	TURN
Q9Y6U7	Q9Y6U7_C333	333	C	TRUE	0	77.08	unstructured
Q9Y6U7	Q9Y6U7_C343	343	C	FALSE	7	88.76	TURN
Q9Y6U7	Q9Y6U7_C351	351	C	TRUE	6	90.47	HELX
Q9Y6U7	Q9Y6U7_C362	362	C	TRUE	9	89.01	unstructured
Q9Y6U7	Q9Y6U7_C365	365	C	TRUE	2	88.84	TURN
Q9Y6W3	Q9Y6W3_C120	120	C	TRUE	14	98.01	HELX
Q9Y6W3	Q9Y6W3_C197	197	C	TRUE	0	33.46	TURN
Q9Y6W3	Q9Y6W3_C242	242	C	TRUE	0	96.67	unstructured
Q9Y6W3	Q9Y6W3_C290	290	C	TRUE	4	92.28	HELX	TRUE
Q9Y6W3	Q9Y6W3_C329	329	C	TRUE	6	96.77	TURN
Q9Y6W3	Q9Y6W3_C361	361	C	TRUE	8	93	BEND
Q9Y6W3	Q9Y6W3_C528	528	C	TRUE	3	94.74	HELX
Q9Y6W3	Q9Y6W3_C548	548	C	TRUE	5	97.33	STRN
Q9Y6W3	Q9Y6W3_C578	578	C	TRUE	6	95.12	STRN
Q9Y6W3	Q9Y6W3_C675	675	C	TRUE	6	92.18	BEND
Q9Y6W3	Q9Y6W3_C704	704	C	TRUE	5	96.65	unstructured
Q9Y6W3	Q9Y6W3_C767	767	C	TRUE	1	92.72	STRN
Q9Y6W3	Q9Y6W3_C770	770	C	TRUE	11	96.96	STRN
A0A087WSZ0	A0A087WSZ0_C22	22	C	TRUE	0	70.6	unstructured
A0A087WSZ0	A0A087WSZ0_C45	45	C	FALSE	11	98.63	STRN		TRUE
A0A087WSZ0	A0A087WSZ0_C99	99	C	TRUE	0	98.51	BEND		TRUE
A0A087WSZ0	A0A087WSZ0_C110	110	C	TRUE	14	98.15	STRN		TRUE
A0A1B0GUI7	A0A1B0GUI7_C81	81	C	FALSE	0	44.4	HELX
A6NGH7	A6NGH7_C120	120	C	FALSE	0	35.93	unstructured
A6NGH7	A6NGH7_C146	146	C	TRUE	1	83.5	HELX
A8MQ14	A8MQ14_C23	23	C	TRUE	1	87.7	HELX
A8MQ14	A8MQ14_C77	77	C	TRUE	0	24.47	unstructured
A8MQ14	A8MQ14_C84	84	C	FALSE	0	22	unstructured
A8MQ14	A8MQ14_C90	90	C	FALSE	1	27.94	unstructured
A8MQ14	A8MQ14_C109	109	C	TRUE	0	25.73	unstructured
A8MQ14	A8MQ14_C123	123	C	FALSE	0	24.92	unstructured
A8MQ14	A8MQ14_C152	152	C	TRUE	0	26.72	unstructured
A8MQ14	A8MQ14_C175	175	C	TRUE	0	27.2	unstructured
A8MQ14	A8MQ14_C199	199	C	FALSE	5	79.75	unstructured
A8MQ14	A8MQ14_C202	202	C	FALSE	0	78.82	TURN
A8MQ14	A8MQ14_C225	225	C	TRUE	4	75.3	STRN
A8MQ14	A8MQ14_C227	227	C	TRUE	3	72.6	STRN
A8MQ14	A8MQ14_C255	255	C	TRUE	0	54.36	STRN
A8MQ14	A8MQ14_C283	283	C	TRUE	5	81.86	STRN
A8MQ14	A8MQ14_C286	286	C	FALSE	0	76.89	TURN
A8MQ14	A8MQ14_C311	311	C	TRUE	5	78.24	unstructured
A8MQ14	A8MQ14_C314	314	C	FALSE	0	71.13	TURN
A8MQ14	A8MQ14_C339	339	C	TRUE	5	78.74	unstructured
A8MQ14	A8MQ14_C342	342	C	FALSE	0	71.43	TURN
A8MQ14	A8MQ14_C367	367	C	TRUE	5	82.34	STRN
A8MQ14	A8MQ14_C370	370	C	FALSE	0	72.07	TURN
A8MQ14	A8MQ14_C395	395	C	TRUE	4	80.86	unstructured
A8MQ14	A8MQ14_C398	398	C	FALSE	0	72.65	TURN
A8MQ14	A8MQ14_C423	423	C	TRUE	5	79.44	STRN
A8MQ14	A8MQ14_C426	426	C	FALSE	1	71.27	TURN
A8MQ14	A8MQ14_C451	451	C	TRUE	5	84.23	unstructured
A8MQ14	A8MQ14_C454	454	C	FALSE	0	77.47	TURN
A8MQ14	A8MQ14_C478	478	C	TRUE	1	66.46	STRN
A8MQ14	A8MQ14_C479	479	C	TRUE	4	80.75	unstructured
A8MQ14	A8MQ14_C482	482	C	FALSE	1	74.5	TURN
A8MQ14	A8MQ14_C507	507	C	TRUE	4	83.2	unstructured
A8MQ14	A8MQ14_C510	510	C	FALSE	1	76.02	TURN
A8MQ14	A8MQ14_C535	535	C	TRUE	4	82.64	unstructured
A8MQ14	A8MQ14_C538	538	C	FALSE	0	76.34	TURN
A8MQ14	A8MQ14_C563	563	C	TRUE	4	83.46	unstructured
A8MQ14	A8MQ14_C566	566	C	FALSE	1	77.68	TURN
A8MQ14	A8MQ14_C591	591	C	TRUE	5	82.39	unstructured
A8MQ14	A8MQ14_C594	594	C	FALSE	1	77.24	TURN
A8MQ14	A8MQ14_C619	619	C	TRUE	5	83.38	unstructured
A8MQ14	A8MQ14_C622	622	C	FALSE	0	79.97	TURN
A8MQ14	A8MQ14_C647	647	C	TRUE	6	85.27	unstructured
A8MQ14	A8MQ14_C650	650	C	TRUE	1	81.71	TURN
A8MQ14	A8MQ14_C675	675	C	TRUE	5	85.08	unstructured
A8MQ14	A8MQ14_C678	678	C	TRUE	0	82.95	TURN
A8MQ14	A8MQ14_C703	703	C	TRUE	5	81.81	unstructured
A8MQ14	A8MQ14_C706	706	C	FALSE	0	80.25	TURN
A8MQ14	A8MQ14_C713	713	C	TRUE	0	74.2	HELX
A8MQ14	A8MQ14_C734	734	C	FALSE	0	66.29	TURN
A8MQ14	A8MQ14_C759	759	C	TRUE	5	80.03	STRN
A8MQ14	A8MQ14_C762	762	C	FALSE	0	78.24	TURN
A8MQ14	A8MQ14_C787	787	C	FALSE	5	76.14	STRN
A8MQ14	A8MQ14_C790	790	C	FALSE	0	75.54	TURN
A8MQ14	A8MQ14_C815	815	C	TRUE	5	79.31	unstructured
A8MQ14	A8MQ14_C818	818	C	FALSE	0	78.01	TURN
A8MQ14	A8MQ14_C843	843	C	FALSE	4	78.94	unstructured
A8MQ14	A8MQ14_C846	846	C	FALSE	0	77.86	TURN
A8MQ14	A8MQ14_C871	871	C	TRUE	5	84.49	unstructured
A8MQ14	A8MQ14_C874	874	C	FALSE	0	84.8	TURN
A8MQ14	A8MQ14_C899	899	C	TRUE	6	86.52	unstructured
A8MQ14	A8MQ14_C902	902	C	FALSE	0	85.27	TURN
A8MQ14	A8MQ14_C927	927	C	FALSE	4	84.39	unstructured
A8MQ14	A8MQ14_C930	930	C	FALSE	0	85.83	TURN
A8MQ14	A8MQ14_C955	955	C	TRUE	5	87.6	unstructured
A8MQ14	A8MQ14_C958	958	C	FALSE	1	87.38	TURN
A8MQ14	A8MQ14_C983	983	C	TRUE	6	87.92	unstructured
A8MQ14	A8MQ14_C986	986	C	FALSE	1	87.88	TURN
A8MQ14	A8MQ14_C992	992	C	TRUE	0	79.62	BEND
A8MQ14	A8MQ14_C1011	1011	C	TRUE	6	87.32	unstructured
A8MQ14	A8MQ14_C1014	1014	C	FALSE	1	87.69	TURN
A8MQ14	A8MQ14_C1020	1020	C	TRUE	1	82.14	BEND
A8MQ14	A8MQ14_C1039	1039	C	TRUE	4	84.16	unstructured
A8MQ14	A8MQ14_C1042	1042	C	TRUE	1	86.92	TURN
A8MQ14	A8MQ14_C1067	1067	C	TRUE	4	86.72	unstructured
A8MQ14	A8MQ14_C1070	1070	C	FALSE	0	88.18	TURN
O00257	O00257_C185	185	C	TRUE	0	39.24	unstructured
O00257	O00257_C413	413	C	TRUE	0	41.63	unstructured
O00257	O00257_C424	424	C	FALSE	0	41.43	HELX
O00257	O00257_C438	438	C	FALSE	0	43.6	unstructured
O00257	O00257_C477	477	C	FALSE	0	43.81	unstructured
O00257	O00257_C549	549	C	FALSE	0	76.73	STRN
O15537	O15537_C38	38	C	FALSE	0	44.2	unstructured
O15537	O15537_C40	40	C	FALSE	0	43.18	unstructured		TRUE
O15537	O15537_C42	42	C	FALSE	0	41.35	unstructured
O15537	O15537_C59	59	C	FALSE	0	47.05	unstructured		TRUE
O15537	O15537_C63	63	C	FALSE	1	69.93	unstructured		TRUE
O15537	O15537_C83	83	C	FALSE	1	90.94	STRN		TRUE
O15537	O15537_C110	110	C	TRUE	1	87.14	unstructured		TRUE
O15537	O15537_C142	142	C	TRUE	0	85.47	BEND		TRUE
O15537	O15537_C219	219	C	TRUE	4	87.68	STRN		TRUE
O15537	O15537_C223	223	C	FALSE	0	45.99	unstructured		TRUE
O15541	O15541_C15	15	C	TRUE	0	49.22	unstructured
O15541	O15541_C36	36	C	TRUE	0	43.15	HELX
O15541	O15541_C51	51	C	TRUE	0	34.73	unstructured
O15541	O15541_C202	202	C	TRUE	6	91.97	unstructured
O15541	O15541_C211	211	C	TRUE	5	93.99	unstructured
O15541	O15541_C217	217	C	TRUE	7	91.41	unstructured
O15541	O15541_C262	262	C	FALSE	8	91.68	unstructured
O15541	O15541_C265	265	C	FALSE	4	90.8	TURN
O15541	O15541_C277	277	C	FALSE	5	90.01	TURN
O15541	O15541_C282	282	C	TRUE	6	93.44	STRN
O15541	O15541_C285	285	C	TRUE	11	93.76	HELX
O15541	O15541_C296	296	C	TRUE	6	92.83	unstructured
O15541	O15541_C299	299	C	TRUE	2	90.9	TURN				TRUE
O75445	O75445_C3	3	C	TRUE
O75445	O75445_C58	58	C	TRUE
O75445	O75445_C67	67	C	TRUE
O75445	O75445_C79	79	C	TRUE
O75445	O75445_C84	84	C	TRUE
O75445	O75445_C88	88	C	TRUE
O75445	O75445_C108	108	C	TRUE
O75445	O75445_C135	135	C	TRUE
O75445	O75445_C163	163	C	TRUE
O75445	O75445_C302	302	C	TRUE
O75445	O75445_C304	304	C	TRUE
O75445	O75445_C319	319	C	TRUE
O75445	O75445_C419	419	C	TRUE
O75445	O75445_C438	438	C	TRUE
O75445	O75445_C518	518	C	TRUE					TRUE
O75445	O75445_C520	520	C	TRUE					TRUE
O75445	O75445_C527	527	C	TRUE					TRUE
O75445	O75445_C536	536	C	TRUE					TRUE
O75445	O75445_C538	538	C	TRUE					TRUE
O75445	O75445_C549	549	C	TRUE					TRUE
O75445	O75445_C552	552	C	TRUE					TRUE
O75445	O75445_C572	572	C	TRUE					TRUE
O75445	O75445_C575	575	C	TRUE					TRUE
O75445	O75445_C577	577	C	TRUE					TRUE
O75445	O75445_C584	584	C	TRUE					TRUE
O75445	O75445_C605	605	C	TRUE					TRUE
O75445	O75445_C608	608	C	TRUE					TRUE
O75445	O75445_C617	617	C	FALSE					TRUE
O75445	O75445_C620	620	C	FALSE					TRUE
O75445	O75445_C638	638	C	TRUE					TRUE
O75445	O75445_C641	641	C	TRUE					TRUE
O75445	O75445_C643	643	C	TRUE					TRUE
O75445	O75445_C655	655	C	TRUE					TRUE
O75445	O75445_C662	662	C	TRUE					TRUE
O75445	O75445_C664	664	C	TRUE					TRUE
O75445	O75445_C673	673	C	FALSE					TRUE
O75445	O75445_C676	676	C	FALSE					TRUE
O75445	O75445_C691	691	C	FALSE					TRUE
O75445	O75445_C694	694	C	FALSE					TRUE
O75445	O75445_C696	696	C	FALSE					TRUE
O75445	O75445_C708	708	C	FALSE					TRUE
O75445	O75445_C715	715	C	FALSE					TRUE
O75445	O75445_C717	717	C	FALSE					TRUE
O75445	O75445_C726	726	C	TRUE					TRUE
O75445	O75445_C729	729	C	TRUE					TRUE
O75445	O75445_C744	744	C	TRUE					TRUE
O75445	O75445_C747	747	C	TRUE					TRUE
O75445	O75445_C749	749	C	TRUE					TRUE
O75445	O75445_C759	759	C	TRUE					TRUE
O75445	O75445_C766	766	C	TRUE					TRUE
O75445	O75445_C768	768	C	TRUE					TRUE
O75445	O75445_C777	777	C	TRUE					TRUE
O75445	O75445_C780	780	C	TRUE					TRUE
O75445	O75445_C792	792	C	TRUE					TRUE
O75445	O75445_C795	795	C	TRUE					TRUE
O75445	O75445_C797	797	C	TRUE					TRUE
O75445	O75445_C808	808	C	TRUE					TRUE
O75445	O75445_C815	815	C	TRUE					TRUE
O75445	O75445_C817	817	C	TRUE					TRUE
O75445	O75445_C826	826	C	FALSE					TRUE
O75445	O75445_C829	829	C	TRUE					TRUE
O75445	O75445_C844	844	C	TRUE					TRUE
O75445	O75445_C847	847	C	TRUE					TRUE
O75445	O75445_C849	849	C	TRUE					TRUE
O75445	O75445_C861	861	C	TRUE					TRUE
O75445	O75445_C868	868	C	TRUE					TRUE
O75445	O75445_C870	870	C	TRUE					TRUE
O75445	O75445_C879	879	C	TRUE					TRUE
O75445	O75445_C882	882	C	TRUE					TRUE
O75445	O75445_C897	897	C	TRUE					TRUE
O75445	O75445_C900	900	C	TRUE					TRUE
O75445	O75445_C902	902	C	TRUE					TRUE
O75445	O75445_C913	913	C	TRUE					TRUE
O75445	O75445_C920	920	C	TRUE					TRUE
O75445	O75445_C922	922	C	TRUE					TRUE
O75445	O75445_C931	931	C	FALSE					TRUE
O75445	O75445_C934	934	C	FALSE					TRUE
O75445	O75445_C948	948	C	FALSE					TRUE
O75445	O75445_C951	951	C	FALSE					TRUE
O75445	O75445_C953	953	C	FALSE					TRUE
O75445	O75445_C963	963	C	FALSE					TRUE
O75445	O75445_C970	970	C	FALSE					TRUE
O75445	O75445_C972	972	C	FALSE					TRUE
O75445	O75445_C982	982	C	FALSE					TRUE
O75445	O75445_C985	985	C	FALSE					TRUE
O75445	O75445_C999	999	C	TRUE					TRUE
O75445	O75445_C1002	1002	C	TRUE					TRUE
O75445	O75445_C1004	1004	C	TRUE					TRUE
O75445	O75445_C1014	1014	C	TRUE					TRUE
O75445	O75445_C1021	1021	C	TRUE					TRUE
O75445	O75445_C1023	1023	C	TRUE					TRUE
O75445	O75445_C1032	1032	C	TRUE					TRUE
O75445	O75445_C1035	1035	C	TRUE					TRUE
O75445	O75445_C1050	1050	C	TRUE					TRUE
O75445	O75445_C1186	1186	C	TRUE
O75445	O75445_C1195	1195	C	TRUE
O75445	O75445_C1223	1223	C	TRUE
O75445	O75445_C1228	1228	C	TRUE
O75445	O75445_C1447	1447	C	TRUE
O75445	O75445_C1452	1452	C	TRUE
O75445	O75445_C1528	1528	C	TRUE
O75445	O75445_C1672	1672	C	TRUE					TRUE
O75445	O75445_C1709	1709	C	FALSE					TRUE
O75445	O75445_C1796	1796	C	TRUE
O75445	O75445_C1854	1854	C	FALSE
O75445	O75445_C1862	1862	C	FALSE					TRUE
O75445	O75445_C1891	1891	C	TRUE					TRUE
O75445	O75445_C1900	1900	C	TRUE
O75445	O75445_C2035	2035	C	TRUE
O75445	O75445_C2040	2040	C	TRUE
O75445	O75445_C2089	2089	C	TRUE
O75445	O75445_C2123	2123	C	FALSE
O75445	O75445_C2128	2128	C	FALSE
O75445	O75445_C2221	2221	C	TRUE
O75445	O75445_C2226	2226	C	TRUE
O75445	O75445_C2309	2309	C	TRUE
O75445	O75445_C2314	2314	C	TRUE
O75445	O75445_C2585	2585	C	TRUE
O75445	O75445_C2603	2603	C	TRUE
O75445	O75445_C2608	2608	C	FALSE
O75445	O75445_C2796	2796	C	FALSE
O75445	O75445_C2806	2806	C	FALSE
O75445	O75445_C3016	3016	C	FALSE
O75445	O75445_C3090	3090	C	TRUE
O75445	O75445_C3095	3095	C	TRUE
O75445	O75445_C3153	3153	C	TRUE
O75445	O75445_C3168	3168	C	TRUE
O75445	O75445_C3173	3173	C	TRUE
O75445	O75445_C3180	3180	C	TRUE
O75445	O75445_C3184	3184	C	TRUE
O75445	O75445_C3192	3192	C	TRUE
O75445	O75445_C3193	3193	C	TRUE
O75445	O75445_C3206	3206	C	FALSE
O75445	O75445_C3207	3207	C	FALSE
O75445	O75445_C3222	3222	C	TRUE
O75445	O75445_C3223	3223	C	TRUE
O75445	O75445_C3236	3236	C	TRUE
O75445	O75445_C3237	3237	C	TRUE
O75445	O75445_C3250	3250	C	TRUE
O75445	O75445_C3251	3251	C	TRUE
O75445	O75445_C3267	3267	C	TRUE
O75445	O75445_C3268	3268	C	TRUE
O75445	O75445_C3281	3281	C	TRUE
O75445	O75445_C3282	3282	C	TRUE
O75445	O75445_C3294	3294	C	FALSE
O75445	O75445_C3295	3295	C	FALSE
O75445	O75445_C3306	3306	C	TRUE
O75445	O75445_C3307	3307	C	TRUE
O75445	O75445_C3323	3323	C	TRUE
O75445	O75445_C3324	3324	C	TRUE
O75445	O75445_C3336	3336	C	TRUE
O75445	O75445_C3337	3337	C	TRUE
O75445	O75445_C3358	3358	C	TRUE
O75445	O75445_C3359	3359	C	TRUE
O75445	O75445_C3370	3370	C	TRUE
O75445	O75445_C3371	3371	C	TRUE					TRUE
O75445	O75445_C3383	3383	C	FALSE					TRUE
O75445	O75445_C3399	3399	C	FALSE					TRUE
O75445	O75445_C3403	3403	C	TRUE					TRUE
O75445	O75445_C3413	3413	C	TRUE					TRUE
O75445	O75445_C3416	3416	C	TRUE					TRUE
O75445	O75445_C3425	3425	C	TRUE					TRUE
O75445	O75445_C3444	3444	C	TRUE					TRUE
O75445	O75445_C3570	3570	C	TRUE
O75445	O75445_C3575	3575	C	TRUE
O75445	O75445_C3661	3661	C	FALSE
O75445	O75445_C3666	3666	C	FALSE
O75445	O75445_C3847	3847	C	TRUE
O75445	O75445_C3852	3852	C	TRUE
O75445	O75445_C3882	3882	C	TRUE
O75445	O75445_C3945	3945	C	FALSE
O75445	O75445_C4135	4135	C	TRUE
O75445	O75445_C4140	4140	C	TRUE
O75445	O75445_C4194	4194	C	FALSE
O75445	O75445_C4236	4236	C	TRUE
O75445	O75445_C4250	4250	C	TRUE
O75445	O75445_C4336	4336	C	FALSE
O75445	O75445_C4341	4341	C	FALSE
O75445	O75445_C4375	4375	C	FALSE
O75445	O75445_C4405	4405	C	TRUE
O75445	O75445_C4424	4424	C	TRUE
O75445	O75445_C4429	4429	C	TRUE
[truncated: 260,516+ more rows]
